# Supplementary material for: Novel chloroacetamido compound CWR-J02 is an anti-inflammatory glutaredoxin-1 inhibitor
Source: PLoS One. 2017 Nov 20;12(11):e0187991. doi: 10.1371/journal.pone.0187991 (PMC5695812; doi:10.1371/journal.pone.0187991)
Supplement: S1 Table — The proteins are listed sequentially starting with those proteins displaying the highest fold-change in spectral counts in the J02 treated samples relative to the DMSO treated samples. (XLSX) [file pone.0187991.s001.xlsx]

## Sheet: SC >= 10
Uniprot ID	Protein	DMSO_1	DMSO_2	Avg DMSO	J02_1	J02_2	Avg J02
P09103	PDIA1_MOUSE - P4hb Protein disulfide-isomerase [REVIEWED] ENSMUSG00000025130;IPI00133522;P09103;Q922C8 xxxxx	10	11	10.5	576	750	663
P47738	ALDH2_MOUSE - Aldh2 Aldehyde dehydrogenase, mitochondrial [REVIEWED] ENSMUSG00000029455;IPI00111218;P47738 xxxxx	7	8	7.5	285	743	514
Q8R016	BLMH_MOUSE - Blmh Bleomycin hydrolase [REVIEWED] ENSMUSG00000020840;IPI00153107;Q8R016;Q3TJR8;Q8BLZ4;Q8BZH9;Q8C111;Q8CID9 xxxxx	0	2	1	366	513	439.5
P27773	PDIA3_MOUSE - Pdia3 Protein disulfide-isomerase A3 [REVIEWED] ENSMUSG00000027248;IPI00230108;P27773;Q3TEI9;Q3TIL2;Q3UZK8;Q8C2F4;Q99LF6 xxxxx	8	19	13.5	357	429	393
P60710	ACTB_MOUSE - Actb Actin, cytoplasmic 1 [REVIEWED] ENSMUSG00000029580;IPI00110850;P60710;P02570;P70514;P99021;Q11211;Q3TI89;Q3TVP6;Q64316;Q6ZWM3 xxxxx	156	96	126	336	370	353
P58252	EF2_MOUSE - Eef2 Elongation factor 2 [REVIEWED] ENSMUSG00000034994;IPI00466069;P58252;Q544E4 xxxxx	19	35	27	225	408	316.5
B2RQC6	B2RQC6_MOUS - Cad Carbamoyl-phosphate synthetase 2, aspartate transcarbamylase, and dihydroorotase, isoform CRA_c [NOT_REVIEWED] ENSMUSG00000013629;IPI00380280;B2RQC6 xxxxx	3	3	3	177	347	262
P19096	FAS_MOUSE - Fasn Fatty acid synthase [REVIEWED] ENSMUSG00000025153;IPI00113223;P19096;B1ATU8;Q6PB72;Q8C4Z0;Q9EQR0 xxxxx	3	12	7.5	210	294	252
Q05816	FABP5_MOUSE - Fabp5 Fatty acid-binding protein, epidermal [REVIEWED] ENSMUSG00000027533;IPI00114162;Q05816 xxxxx	6	8	7	190	293	241.5
P16858	G3P_MOUSE - Gapdh Glyceraldehyde-3-phosphate dehydrogenase [REVIEWED] ENSMUSG00000096438;ENSMUSG00000078965;ENSMUSG00000057666;IPI00273646;P16858;A6H6A8;Q0QEU0;Q3THM2;Q3TUI2;Q3UMT2;Q4V783;Q569X2;Q569X5;Q5U410 xxxxx	8	16	12	192	286	239
Q60930	VDAC2_MOUSE - Vdac2 Voltage-dependent anion-selective channel protein 2 [REVIEWED] ENSMUSG00000021771;IPI00122547;Q60930;Q78MH6;Q99L98 xxxxx	8	7	7.5	288	185	236.5
P08003	PDIA4_MOUSE - Pdia4 Protein disulfide-isomerase A4 [REVIEWED] ENSMUSG00000025823;IPI00271951;P08003;P15841;Q3TT79;Q3UJW0;Q6NXW4;Q8BMT8 xxxxx	2	0	1	198	221	209.5
P97493	THIOM_MOUSE - Txn2 Thioredoxin, mitochondrial [REVIEWED] ENSMUSG00000005354;IPI00125652;P97493;A2A440;Q545D5 xxxxx	0	0	0	101	289	195
Q04447	KCRB_MOUSE - Ckb Creatine kinase B-type [REVIEWED] ENSMUSG00000001270;IPI00136703;Q04447;Q3KQP4;Q3TKI3;Q3U5P5;Q3UF71;Q9CXK6 xxxxx	0	0	0	177	187	182
Q64442	DHSO_MOUSE - Sord Sorbitol dehydrogenase [REVIEWED] ENSMUSG00000027227;IPI00753038;Q64442;Q569V5;Q9CPS0 xxxxx	15	0	7.5	102	185	143.5
P52480	KPYM_MOUSE - Pkm Pyruvate kinase isozymes M1/M2 [REVIEWED] ENSMUSG00000032294;IPI00845840;P52480;Q3TBV8;Q3TBW5;Q3TC59;Q3U1X3;Q3U5P6;Q4VC20;Q64484;Q91YI8;Q9CWB1 xxxxx	36	50	43	143	142	142.5
Q68FD5	CLH_MOUSE - Cltc Clathrin heavy chain 1 [REVIEWED] ENSMUSG00000047126;IPI00169916;Q68FD5 xxxxx	18	7	12.5	156	129	142.5
Q8BKC5	IPO5_MOUSE - Ipo5 Importin-5 [REVIEWED] ENSMUSG00000030662;IPI00626994;Q8BKC5;Q3TEG2;Q7TQC6;Q9EQ30 xxxxx	5	0	2.5	121	148	134.5
P24547	IMDH2_MOUSE - Impdh2 Inosine-5'-monophosphate dehydrogenase 2 [REVIEWED] ENSMUSG00000071041;ENSMUSG00000062867;IPI00323971;P24547;Q61734;Q91Z11 xxxxx	2	8	5	107	140	123.5
Q02053	UBA1_MOUSE - Uba1 Ubiquitin-like modifier-activating enzyme 1 [REVIEWED] ENSMUSG00000001924;IPI00123313;Q02053;A6H6S6;P31253;Q542H8 xxxxx	10	3	6.5	106	127	116.5
P68368	TBA4A_MOUSE - Tuba4a Tubulin alpha-4A chain [REVIEWED] ENSMUSG00000026202;IPI00117350;P68368;P05215;Q3TY31 xxxxx	14	16	15	65	160	112.5
P17751	TPIS_MOUSE - Tpi1 Triosephosphate isomerase [REVIEWED] ENSMUSG00000023456;IPI00988063;P17751;Q3TJH2;Q3UC04;Q3UKG9;Q64513;Q9CVF9;Q9CWE7 xxxxx	8	10	9	114	107	110.5
P18760	COF1_MOUSE - Cfl1 Cofilin-1 [REVIEWED] ENSMUSG00000056201;IPI00407543;P18760 xxxxx	7	25	16	87	131	109
Q922R8	PDIA6_MOUSE - Pdia6 Protein disulfide-isomerase A6 [REVIEWED] ENSMUSG00000020571;IPI00222496;Q922R8;Q8BK54 xxxxx	0	2	1	67	145	106
P12382	K6PL_MOUSE - Pfkl 6-phosphofructokinase, liver type [REVIEWED] ENSMUSG00000020277;IPI00554862;P12382;Q8VDX7 xxxxx	0	2	1	87	125	106
P68369	TBA1A_MOUSE - Tuba1a Tubulin alpha-1A chain [REVIEWED] ENSMUSG00000072235;IPI00110753;P68369;P02551;P05210;P05212;Q3TGF0;Q3TIW2;Q3TPJ1;Q3ULN1;Q5XJF8 xxxxx	13	0	6.5	68	143	105.5
P99024	TBB5_MOUSE - Tubb5 Tubulin beta-5 chain [REVIEWED] ENSMUSG00000001525;IPI00117352;P99024;B1B178;P05218;Q3TFB6;Q3THH9;Q3TIL1;Q3UAV4;Q3UF52;Q8WUC1;Q9CY33 xxxxx	15	29	22	55	153	104
E9Q555	RN213_MOUSE - Rnf213 E3 ubiquitin-protein ligase RNF213 [REVIEWED] ENSMUSG00000070327;IPI00889205;E9Q555;Q8BVK6 xxxxx	0	0	0	92	115	103.5
P10639	THIO_MOUSE - Txn Thioredoxin [REVIEWED] ENSMUSG00000028367;IPI00226993;P10639;Q52KC4;Q9D8R0 xxxxx	0	0	0	44	149	96.5
Q11011	PSA_MOUSE - Npepps Puromycin-sensitive aminopeptidase [REVIEWED] ENSMUSG00000001441;IPI00130000;Q11011;Q3UZE0;Q5PR74;Q91VJ8 xxxxx	0	0	0	98	94	96
P38060	HMGCL_MOUSE - Hmgcl Hydroxymethylglutaryl-CoA lyase, mitochondrial [REVIEWED] ENSMUSG00000028672;IPI00127625;P38060;Q8QZS6 xxxxx	2	0	1	58	133	95.5
Q9D0I9	SYRC_MOUSE - Rars Arginine--tRNA ligase, cytoplasmic [REVIEWED] ENSMUSG00000018848;IPI00315488;Q9D0I9;Q3THP2;Q3TM73;Q3U8R2;Q3U930;Q5SXA8;Q8VDW1 xxxxx	7	7	7	88	98	93
Q8K363	DDX18_MOUSE - Ddx18 ATP-dependent RNA helicase DDX18 [REVIEWED] ENSMUSG00000001674;IPI00459381;Q8K363;Q3MIB0;Q8BVZ2;Q9D2E0 xxxxx	0	0	0	82	93	87.5
Q8K411	PREP_MOUSE - Pitrm1 Presequence protease, mitochondrial [REVIEWED] ENSMUSG00000021193;IPI00788353;Q8K411;Q3THC4;Q3TJI1;Q3TPP0;Q3URQ8;Q4KUG2;Q4KUG3;Q6ZPX6;Q922N1;Q9CV63 xxxxx	0	0	0	68	105	86.5
P68372	TBB4B_MOUSE - Tubb4b Tubulin beta-4B chain [REVIEWED] ENSMUSG00000036752;IPI00169463;P68372;P05217;Q3TKF0;Q3UJ73;Q99JZ6 xxxxx	19	26	22.5	41	130	85.5
Q3TRM8	HXK3_MOUSE - Hk3 Hexokinase-3 [REVIEWED] ENSMUSG00000025877;IPI00751595;Q3TRM8;Q3TAX6;Q3UDP1;Q3UEA4 xxxxx	0	0	0	69	102	85.5
Q8BML9	Q8BML9_MOUS - Qars Glutaminyl-tRNA synthetase [NOT_REVIEWED] ENSMUSG00000032604;IPI00223055;Q8BML9 xxxxx	0	0	0	91	78	84.5
Q5SW19	CLU_MOUSE - Kiaa0664 Clustered mitochondria protein homolog [REVIEWED] ENSMUSG00000020741;IPI00923637;Q5SW19;A8Y5E2;Q3U014;Q3U4M5;Q3V3Q8;Q505Q6;Q6GQX1;Q6PAT1;Q8CHD9 xxxxx	0	0	0	77	88	82.5
Q9JKF1	IQGA1_MOUSE - Iqgap1 Ras GTPase-activating-like protein IQGAP1 [REVIEWED] ENSMUSG00000030536;IPI00467447;Q9JKF1;G3UW45 xxxxx	7	2	4.5	78	86	82
O09131	GSTO1_MOUSE - Gsto1 Glutathione S-transferase omega-1 [REVIEWED] ENSMUSG00000025068;IPI00114285;O09131;Q3TH87 xxxxx	0	0	0	53	111	82
P68134	ACTS_MOUSE - Acta1 Actin, alpha skeletal muscle [REVIEWED] ENSMUSG00000031972;IPI00110827;P68134;P02568;P99020 xxxxx	39	34	36.5	71	87	79
Q9DCD0	6PGD_MOUSE - Pgd 6-phosphogluconate dehydrogenase, decarboxylating [REVIEWED] ENSMUSG00000028961;IPI00466919;Q9DCD0;Q3UD80 xxxxx	13	10	11.5	58	98	78
P11499	HS90B_MOUSE - Hsp90ab1 Heat shock protein HSP 90-beta [REVIEWED] ENSMUSG00000023944;IPI00554929;P11499;O89078;Q3UIQ7 xxxxx	25	41	33	41	115	78
P10126	EF1A1_MOUSE - Eef1a1 Elongation factor 1-alpha 1 [REVIEWED] ENSMUSG00000037742;IPI00307837;P10126;Q61511;Q6ZWN2;Q8BMB8;Q8BVS8;Q99KU5 xxxxx	33	36	34.5	43	110	76.5
Q8C7R4	UBA6_MOUSE - Uba6 Ubiquitin-like modifier-activating enzyme 6 [REVIEWED] ENSMUSG00000035898;IPI00226815;Q8C7R4 xxxxx	0	0	0	77	76	76.5
Q9JJZ2	TBA8_MOUSE - Tuba8 Tubulin alpha-8 chain [REVIEWED] ENSMUSG00000030137;IPI00311175;Q9JJZ2;D4P911;Q9CV57 xxxxx	0	0	0	38	110	74
Q7TMM9	TBB2A_MOUSE - Tubb2a Tubulin beta-2A chain [REVIEWED] ENSMUSG00000058672;IPI00338039;Q7TMM9 xxxxx	0	18	9	35	110	72.5
Q8CGC7	SYEP_MOUSE - Eprs Bifunctional glutamate/proline--tRNA ligase [REVIEWED] ENSMUSG00000026615;IPI00339916;Q8CGC7;E9QKC4;Q3UFJ2;Q4VC16 xxxxx	2	10	6	50	94	72
Q99NB9	SF3B1_MOUSE - Sf3b1 Splicing factor 3B subunit 1 [REVIEWED] ENSMUSG00000025982;IPI00623284;Q99NB9;Q9CSK5 xxxxx	0	0	0	66	70	68
Q7TPV4	MBB1A_MOUSE - Mybbp1a Myb-binding protein 1A [REVIEWED] ENSMUSG00000040463;IPI00331361;Q7TPV4;O35851;Q80Y66;Q8R4X2;Q99KP0 xxxxx	2	0	1	58	75	66.5
Q9CQM5	TXD17_MOUSE - Txndc17 Thioredoxin domain-containing protein 17 [REVIEWED] ENSMUSG00000020803;IPI00471077;Q9CQM5;Q3TE14;Q921A9;Q9D0Y4 xxxxx	0	0	0	71	61	66
Q921X9	PDIA5_MOUSE - Pdia5 Protein disulfide-isomerase A5 [REVIEWED] ENSMUSG00000022844;IPI00122362;Q921X9 xxxxx	0	0	0	59	71	65
Q61233	PLSL_MOUSE - Lcp1 Plastin-2 [REVIEWED] ENSMUSG00000021998;IPI00118892;Q61233;Q3UE24;Q8R1X3;Q9CV77 xxxxx	5	7	6	55	74	64.5
O55201	SPT5H_MOUSE - Supt5h Transcription elongation factor SPT5 [REVIEWED] ENSMUSG00000003435;IPI00656221;O55201;Q3UJ77;Q3UJH1;Q3UKD7;Q3UM54;Q6PB73;Q6PDP0;Q6PFR4 xxxxx	0	0	0	41	85	63
Q91V92	ACLY_MOUSE - Acly ATP-citrate synthase [REVIEWED] ENSMUSG00000020917;IPI00762047;Q91V92 xxxxx	5	3	4	86	39	62.5
Q9CQX2	CYB5B_MOUSE - Cyb5b Cytochrome b5 type B [REVIEWED] ENSMUSG00000031924;IPI00315794;Q9CQX2;Q9D1M6;Q9D8R3 xxxxx	0	3	1.5	68	57	62.5
Q8CDN6	TXNL1_MOUSE - Txnl1 Thioredoxin-like protein 1 [REVIEWED] ENSMUSG00000024583;IPI00266281;Q8CDN6;O70379;Q3TI92 xxxxx	0	0	0	37	87	62
P07901	HS90A_MOUSE - Hsp90aa1 Heat shock protein HSP 90-alpha [REVIEWED] ENSMUSG00000021270;IPI00330804;P07901 xxxxx	9	14	11.5	25	98	61.5
Q8CGY8	OGT1_MOUSE - Ogt UDP-N-acetylglucosamine--peptide N-acetylglucosaminyltransferase 110 kDa subunit [REVIEWED] ENSMUSG00000034160;IPI00845528;Q8CGY8;A2ALY1;Q6PG10;Q8BXH6;Q91Y38 xxxxx	0	0	0	70	53	61.5
Q9JMH6	TRXR1_MOUSE - Txnrd1 Thioredoxin reductase 1, cytoplasmic [REVIEWED] ENSMUSG00000020250;IPI00776252;Q9JMH6;Q3UEB7;Q3UK84;Q8CI31;Q99P49;Q9CSV5 xxxxx	0	0	0	36	86	61
Q9CQ65	MTAP_MOUSE - Mtap S-methyl-5'-thioadenosine phosphorylase [REVIEWED] ENSMUSG00000062937;IPI00132096;Q9CQ65;Q3TJS4 xxxxx	0	3	1.5	69	52	60.5
P17182	ENOA_MOUSE - Eno1 Alpha-enolase [REVIEWED] ENSMUSG00000059040;ENSMUSG00000063524;IPI00462072;P17182;Q99KT7;Q9DCY7 xxxxx	23	32	27.5	44	76	60
Q9JHU4	DYHC1_MOUSE - Dync1h1 Cytoplasmic dynein 1 heavy chain 1 [REVIEWED] ENSMUSG00000018707;IPI00119876;Q9JHU4;E9QM71 xxxxx	4	4	4	38	81	59.5
Q8BMJ2	SYLC_MOUSE - Lars Leucine--tRNA ligase, cytoplasmic [REVIEWED] ENSMUSG00000024493;IPI00453819;Q8BMJ2;Q8BKW9 xxxxx	2	0	1	44	73	58.5
Q922F4	TBB6_MOUSE - Tubb6 Tubulin beta-6 chain [REVIEWED] ENSMUSG00000001473;IPI00122928;Q922F4 xxxxx	7	12	9.5	27	88	57.5
Q8R1B4	EIF3C_MOUSE - Eif3c Eukaryotic translation initiation factor 3 subunit C [REVIEWED] ENSMUSG00000030738;IPI00321647;Q8R1B4;Q8R3M7 xxxxx	3	6	4.5	37	78	57.5
Q9Z110	P5CS_MOUSE - Aldh18a1 Delta-1-pyrroline-5-carboxylate synthase [REVIEWED] ENSMUSG00000025007;IPI00221398;Q9Z110;Q8BGM2;Q9R1P6 xxxxx	0	2	1	46	69	57.5
P54822	PUR8_MOUSE - Adsl Adenylosuccinate lyase [REVIEWED] ENSMUSG00000022407;IPI00308217;P54822;Q8VCD4 xxxxx	0	0	0	59	55	57
Q3TW96	UAP1L_MOUSE - Uap1l1 UDP-N-acetylhexosamine pyrophosphorylase-like protein 1 [REVIEWED] ENSMUSG00000026956;IPI00889248;Q3TW96;A1L3D3;Q6KAP8;Q6NVB6;Q80XP4 xxxxx	5	3	4	49	63	56
Q8BG05	ROA3_MOUSE - Hnrnpa3 Heterogeneous nuclear ribonucleoprotein A3 [REVIEWED] ENSMUSG00000069014;ENSMUSG00000059005;IPI00269662;Q8BG05;Q8BHF8 xxxxx	0	6	3	55	57	56
E9Q7H5	E9Q7H5_MOUS - Gm8991 Uncharacterized protein [NOT_REVIEWED] ENSMUSG00000059179;IPI00466185;E9Q7H5 xxxxx	0	6	3	55	57	56
Q1HFZ0	NSUN2_MOUSE - Nsun2 tRNA (cytosine(34)-C(5))-methyltransferase [REVIEWED] ENSMUSG00000021595;IPI00894870;Q1HFZ0;A0PJD6;Q3U972;Q8BPG9;Q8CDF9;Q91YX9 xxxxx	0	0	0	59	53	56
Q9ERD7	TBB3_MOUSE - Tubb3 Tubulin beta-3 chain [REVIEWED] ENSMUSG00000062380;IPI00112251;Q9ERD7;Q3UF42;Q5I036 xxxxx	13	0	6.5	27	84	55.5
Q8JZQ9	EIF3B_MOUSE - Eif3b Eukaryotic translation initiation factor 3 subunit B [REVIEWED] ENSMUSG00000056076;IPI01008667;Q8JZQ9;Q922K2 xxxxx	3	4	3.5	59	51	55
Q9CXT8	MPPB_MOUSE - Pmpcb Mitochondrial-processing peptidase subunit beta [REVIEWED] ENSMUSG00000029017;IPI00274656;Q9CXT8 xxxxx	0	0	0	51	56	53.5
Q9WUA3	K6PP_MOUSE - Pfkp 6-phosphofructokinase type C [REVIEWED] ENSMUSG00000021196;IPI00661241;Q9WUA3;Q3TNA9;Q3U4P1;Q3U7G4;Q4KUG1;Q543K8;Q8C5I6;Q9JI86 xxxxx	0	2	1	58	48	53
O70252	HMOX2_MOUSE - Hmox2 Heme oxygenase 2 [REVIEWED] ENSMUSG00000004070;IPI00309322;O70252;O70626 xxxxx	0	0	0	14	90	52
O55143	AT2A2_MOUSE - Atp2a2 Sarcoplasmic/endoplasmic reticulum calcium ATPase 2 [REVIEWED] ENSMUSG00000029467;IPI00468900;O55143;Q9R2A9;Q9WUT5 xxxxx	3	0	1.5	43	58	50.5
Q99JY0	ECHB_MOUSE - Hadhb Trifunctional enzyme subunit beta, mitochondrial [REVIEWED] ENSMUSG00000059447;ENSMUSG00000063684;IPI00115607;Q99JY0;Q3TEH9;Q8BJI5;Q8BJM0;Q8BK52 xxxxx	0	0	0	38	62	50
P09411	PGK1_MOUSE - Pgk1 Phosphoglycerate kinase 1 [REVIEWED] ENSMUSG00000069008;ENSMUSG00000062070;ENSMUSG00000066632;IPI00555069;P09411;Q3TPE6;Q3UKV8;Q5XJE7 xxxxx	12	27	19.5	41	57	49
Q91W90	TXND5_MOUSE - Txndc5 Thioredoxin domain-containing protein 5 [REVIEWED] ENSMUSG00000038991;IPI00163011;Q91W90;Q8R1I6 xxxxx	0	0	0	39	59	49
Q9CRT8	XPOT_MOUSE - Xpot Exportin-T [REVIEWED] ENSMUSG00000034667;IPI00116741;Q9CRT8;Q52KI1 xxxxx	0	0	0	59	38	48.5
Q8BX70	VP13C_MOUSE - Vps13c Vacuolar protein sorting-associated protein 13C [REVIEWED] ENSMUSG00000035284;IPI00761666;Q8BX70;Q3V3W5;Q6ZPE1;Q8BLB1;Q8BQI7 xxxxx	0	0	0	27	70	48.5
Q61598	GDIB_MOUSE - Gdi2 Rab GDP dissociation inhibitor beta [REVIEWED] ENSMUSG00000021218;IPI00416577;Q61598;Q541Z9;Q8C530;Q9D8M9 xxxxx	6	2	4	42	53	47.5
Q8BTM8	FLNA_MOUSE - Flna Filamin-A [REVIEWED] ENSMUSG00000031328;IPI00387373;Q8BTM8;B7FAV0;O54934;Q7TQI1;Q8BLK1;Q8BTN7;Q8VHX5;Q8VHX8;Q99KQ2 xxxxx	4	7	5.5	23	72	47.5
Q8BK67	RCC2_MOUSE - Rcc2 Protein RCC2 [REVIEWED] ENSMUSG00000040945;IPI00222509;Q8BK67;A2AWQ3;Q6ZPQ0 xxxxx	0	2	1	37	58	47.5
Q8VDK1	NIT1_MOUSE - Nit1 Nitrilase homolog 1 [REVIEWED] ENSMUSG00000013997;IPI00453658;Q8VDK1;O88526;Q9R1N4 xxxxx	0	0	0	41	54	47.5
Q3THK7	GUAA_MOUSE - Gmps GMP synthase [glutamine-hydrolyzing] [REVIEWED] ENSMUSG00000027823;IPI00351252;Q3THK7;Q3TFR6;Q3TIH1;Q3UJ21;Q3V343;Q66JZ6 xxxxx	0	0	0	43	52	47.5
O35286	DHX15_MOUSE - Dhx15 Putative pre-mRNA-splicing factor ATP-dependent RNA helicase DHX15 [REVIEWED] ENSMUSG00000029169;IPI00128818;O35286;Q99L91 xxxxx	3	0	1.5	60	34	47
Q8VDQ1	PTGR2_MOUSE - Ptgr2 Prostaglandin reductase 2 [REVIEWED] ENSMUSG00000072946;IPI00556775;Q8VDQ1;Q3TG36;Q3ULY3;Q8BZA2;Q9D1W8 xxxxx	0	0	0	34	60	47
P06151	LDHA_MOUSE - Ldha L-lactate dehydrogenase A chain [REVIEWED] ENSMUSG00000063229;IPI00319994;P06151 xxxxx	6	6	6	47	46	46.5
O35904	PK3CD_MOUSE - Pik3cd Phosphatidylinositol 4,5-bisphosphate 3-kinase catalytic subunit delta isoform [REVIEWED] ENSMUSG00000039936;IPI00649628;O35904;Q8CJ28 xxxxx	0	0	0	35	58	46.5
Q5SUR0	PUR4_MOUSE - Pfas Phosphoribosylformylglycinamidine synthase [REVIEWED] ENSMUSG00000020899;IPI00265406;Q5SUR0;A4FUJ6;Q6A080 xxxxx	0	0	0	44	46	45
Q9ES00	UBE4B_MOUSE - Ube4b Ubiquitin conjugation factor E4 B [REVIEWED] ENSMUSG00000028960;IPI00112597;Q9ES00;Q6DID4;Q9EQE0 xxxxx	0	0	0	60	30	45
Q8C2E7	STRUM_MOUSE - Kiaa0196 WASH complex subunit strumpellin [REVIEWED] ENSMUSG00000022350;IPI00469768;Q8C2E7;Q8BGY1;Q8K2J2 xxxxx	0	0	0	41	49	45
Q8VI94	OASL1_MOUSE - Oasl1 2'-5'-oligoadenylate synthase-like protein 1 [REVIEWED] ENSMUSG00000041827;IPI00991040;Q8VI94;Q3UBP8;Q8K2A2;Q8QZV5 xxxxx	0	0	0	51	35	43
Q60710	SAMH1_MOUSE - Samhd1 SAM domain and HD domain-containing protein 1 [REVIEWED] ENSMUSG00000027639;IPI00120095;Q60710;Q3U5X2;Q543A4;Q91VK8 xxxxx	0	0	0	33	52	42.5
Q61024	ASNS_MOUSE - Asns Asparagine synthetase [glutamine-hydrolyzing] [REVIEWED] ENSMUSG00000029752;IPI00116966;Q61024;Q3TJA1;Q8BPC8 xxxxx	2	2	2	43	41	42
Q8BU30	SYIC_MOUSE - Iars Isoleucine--tRNA ligase, cytoplasmic [REVIEWED] ENSMUSG00000037851;IPI00225201;Q8BU30;Q6NXK4 xxxxx	2	0	1	36	47	41.5
P60843	IF4A1_MOUSE - Eif4a1 Eukaryotic initiation factor 4A-I [REVIEWED] ENSMUSG00000059796;ENSMUSG00000064241;IPI00118676;P60843;P04765;Q61516 xxxxx	17	4	10.5	45	36	40.5
Q8R3C0	MCMBP_MOUSE - Mcmbp Mini-chromosome maintenance complex-binding protein [REVIEWED] ENSMUSG00000048170;IPI00153724;Q8R3C0;D3Z3G1 xxxxx	0	0	0	45	36	40.5
Q9QYB1	CLIC4_MOUSE - Clic4 Chloride intracellular channel protein 4 [REVIEWED] ENSMUSG00000037242;IPI00135977;Q9QYB1;Q8BMG5 xxxxx	0	0	0	40	39	39.5
Q791V5	MTCH2_MOUSE - Mtch2 Mitochondrial carrier homolog 2 [REVIEWED] ENSMUSG00000027282;IPI00132039;Q791V5;Q3TPS5;Q99LZ6;Q9D060;Q9D7Y2;Q9QZP3 xxxxx	0	0	0	42	35	38.5
P17742	PPIA_MOUSE - Ppia Peptidyl-prolyl cis-trans isomerase A [REVIEWED] ENSMUSG00000059583;ENSMUSG00000062933;ENSMUSG00000071866;IPI00554989;P17742;Q9CWJ5;Q9R137 xxxxx	15	28	21.5	31	45	38
Q9Z1Q5	CLIC1_MOUSE - Clic1 Chloride intracellular channel protein 1 [REVIEWED] ENSMUSG00000007041;IPI00130344;Q9Z1Q5 xxxxx	5	0	2.5	29	47	38
P63017	HSP7C_MOUSE - Hspa8 Heat shock cognate 71 kDa protein [REVIEWED] ENSMUSG00000015656;IPI00323357;P63017;P08109;P12225;Q3U6R0;Q3U764;Q3U7D7;Q3U7E2;Q3U9B4;Q3U9G0;Q3UGM0;Q5FWJ6;Q62373;Q62374;Q62375;Q6NZD0 xxxxx	34	20	27	32	44	38
O08528	HXK2_MOUSE - Hk2 Hexokinase-2 [REVIEWED] ENSMUSG00000000628;IPI00114342;O08528 xxxxx	0	0	0	30	46	38
Q9ERU9	RBP2_MOUSE - Ranbp2 E3 SUMO-protein ligase RanBP2 [REVIEWED] ENSMUSG00000003226;IPI00337844;Q9ERU9;E9QM01;Q61992;Q8C9K9 xxxxx	0	0	0	38	38	38
Q76MZ3	2AAA_MOUSE - Ppp2r1a Serine/threonine-protein phosphatase 2A 65 kDa regulatory subunit A alpha isoform [REVIEWED] ENSMUSG00000007564;IPI00310091;Q76MZ3 xxxxx	2	0	1	38	36	37
Q60597	ODO1_MOUSE - Ogdh 2-oxoglutarate dehydrogenase, mitochondrial [REVIEWED] ENSMUSG00000020456;IPI00845652;Q60597;Q3UDM7;Q5DTI4;Q5SVX7;Q5SVX9;Q6PFZ2;Q80Y57;Q8K0K7;Q8K2Z3;Q8R3M2;Q91WP2 xxxxx	0	0	0	33	41	37
P40142	TKT_MOUSE - Tkt Transketolase [REVIEWED] ENSMUSG00000021957;IPI00137409;P40142;Q3U7Y1;Q3UK62;Q545A1;Q9ESA0 xxxxx	3	11	7	36	37	36.5
Q9D8N0	EF1G_MOUSE - Eef1g Elongation factor 1-gamma [REVIEWED] ENSMUSG00000071644;IPI00318841;Q9D8N0;Q920C5;Q9CRT5;Q9CSU3;Q9D004 xxxxx	5	9	7	21	51	36
G3X9B1	G3X9B1_MOUS - Heatr1 HEAT repeat containing 1 [NOT_REVIEWED] ENSMUSG00000050244;;G3X9B1 xxxxx	0	0	0	28	43	35.5
Q7TMY8	HUWE1_MOUSE - Huwe1 E3 ubiquitin-protein ligase HUWE1 [REVIEWED] ENSMUSG00000025261;IPI00655012;Q7TMY8;A2AFQ1;Q4G2Z1;Q5BMM7;Q6NS61;Q8BNJ7;Q8CFH2;Q8VD14;Q921M5;Q9R0P2 xxxxx	0	0	0	23	48	35.5
Q9EPL8	IPO7_MOUSE - Ipo7 Importin-7 [REVIEWED] ENSMUSG00000066232;IPI00331444;Q9EPL8;Q7TN09;Q7TQ63;Q8BKD8;Q8BYI0 xxxxx	0	0	0	41	29	35
Q8BFZ3	ACTBL_MOUSE - Actbl2 Beta-actin-like protein 2 [REVIEWED] ENSMUSG00000055194;IPI00221528;Q8BFZ3 xxxxx	20	34	27	69	0	34.5
Q64737	PUR2_MOUSE - Gart Trifunctional purine biosynthetic protein adenosine-3 [REVIEWED] ENSMUSG00000022962;IPI00323644;Q64737;Q3TGI3;Q6NS48 xxxxx	0	3	1.5	36	33	34.5
Q9ESY9	GILT_MOUSE - Ifi30 Gamma-interferon-inducible lysosomal thiol reductase [REVIEWED] ENSMUSG00000031838;IPI00990499;Q9ESY9;G3X911;Q3U0F9;Q9EP56 xxxxx	0	0	0	37	32	34.5
A2AN08	UBR4_MOUSE - Ubr4 E3 ubiquitin-protein ligase UBR4 [REVIEWED] ENSMUSG00000066036;IPI00845583;A2AN08;A2AN07;A2AN09;A2AN10;A2AN11;Q52KI4;Q6PB49;Q6PFC7;Q80Y11;Q8BGB9;Q8C3E8;Q8C4W5;Q8C8X7;Q8CGE0;Q8CHF3 xxxxx	0	0	0	26	43	34.5
Q61316	HSP74_MOUSE - Hspa4 Heat shock 70 kDa protein 4 [REVIEWED] ENSMUSG00000020361;IPI00331556;Q61316 xxxxx	9	2	5.5	40	28	34
P35700	PRDX1_MOUSE - Prdx1 Peroxiredoxin-1 [REVIEWED] ENSMUSG00000028691;IPI00121788;P35700;Q3UBV4;Q9CWI2 xxxxx	0	8	4	48	20	34
Q8BWM0	PGES2_MOUSE - Ptges2 Prostaglandin E synthase 2 [REVIEWED] ENSMUSG00000026820;IPI00312174;Q8BWM0;A2ASQ2;Q99J30 xxxxx	0	0	0	33	35	34
Q811J3	IREB2_MOUSE - Ireb2 Iron-responsive element-binding protein 2 [REVIEWED] ENSMUSG00000032293;IPI00329986;Q811J3;E9QPM2;O70235 xxxxx	0	0	0	37	31	34
Q8CIH9	Q8CIH9_MOUS - Ppat Amidophosphoribosyltransferase [NOT_REVIEWED] ENSMUSG00000029246;IPI00229849;Q8CIH9 xxxxx	0	0	0	23	45	34
P62908	RS3_MOUSE - Rps3 40S ribosomal protein S3 [REVIEWED] ENSMUSG00000030744;IPI00134599;P62908;P17073;P47933 xxxxx	7	3	5	43	24	33.5
Q9Z1Q9	SYVC_MOUSE - Vars Valine--tRNA ligase [REVIEWED] ENSMUSG00000007029;IPI00130353;Q9Z1Q9;Q9QUN2 xxxxx	2	2	2	19	48	33.5
P50516	VATA_MOUSE - Atp6v1a V-type proton ATPase catalytic subunit A [REVIEWED] ENSMUSG00000052459;IPI00844689;P50516;Q3TKS0;Q3U5W3;Q3U777;Q3UDZ9;Q3US31;Q8CHX2 xxxxx	4	2	3	19	47	33
P80316	TCPE_MOUSE - Cct5 T-complex protein 1 subunit epsilon [REVIEWED] ENSMUSG00000022234;IPI00116279;P80316;Q3TIE0;Q3U530;Q3UCU4;Q3UJK9;Q3UWA9;Q542K3;Q6ZQJ1 xxxxx	3	4	3.5	29	37	33
Q6PB66	LPPRC_MOUSE - Lrpprc Leucine-rich PPR motif-containing protein, mitochondrial [REVIEWED] ENSMUSG00000024120;IPI00420706;Q6PB66;Q8K4V0;Q9CRX4 xxxxx	3	0	1.5	22	44	33
Q8CHP8	PGP_MOUSE - Pgp Phosphoglycolate phosphatase [REVIEWED] ENSMUSG00000043445;IPI00380195;Q8CHP8 xxxxx	0	0	0	35	31	33
E9QPI5	E9QPI5_MOUS - Pds5a Sister chromatid cohesion protein PDS5 homolog A [NOT_REVIEWED] ENSMUSG00000029202;IPI00987700;E9QPI5 xxxxx	0	0	0	39	27	33
P42932	TCPQ_MOUSE - Cct8 T-complex protein 1 subunit theta [REVIEWED] ENSMUSG00000025613;IPI00469268;P42932 xxxxx	8	3	5.5	30	35	32.5
Q8VDD5	MYH9_MOUSE - Myh9 Myosin-9 [REVIEWED] ENSMUSG00000022443;IPI00123181;Q8VDD5;Q3UHT9;Q3UHU4;Q6KAN6;Q811I2 xxxxx	12	6	9	25	40	32.5
P70168	IMB1_MOUSE - Kpnb1 Importin subunit beta-1 [REVIEWED] ENSMUSG00000001440;IPI00323881;P70168;Q62117;Q6GTI5 xxxxx	2	2	2	32	33	32.5
P07607	TYSY_MOUSE - Tyms Thymidylate synthase [REVIEWED] ENSMUSG00000025747;IPI00130734;P07607 xxxxx	0	0	0	35	30	32.5
A2AJ88	PLPL7_MOUSE - Pnpla7 Patatin-like phospholipase domain-containing protein 7 [REVIEWED] ENSMUSG00000036833;IPI00853933;A2AJ88;Q3TD21;Q3UFP1;Q66JS2;Q6P3F9;Q8BTY7;Q8R064;Q8R3C5 xxxxx	0	0	0	45	20	32.5
Q9D8E6	RL4_MOUSE - Rpl4 60S ribosomal protein L4 [REVIEWED] ENSMUSG00000032399;IPI00111412;Q9D8E6;Q9CY08 xxxxx	21	10	15.5	27	36	31.5
P29351	PTN6_MOUSE - Ptpn6 Tyrosine-protein phosphatase non-receptor type 6 [REVIEWED] ENSMUSG00000004266;IPI00310909;P29351;O35128;Q63872;Q63873;Q63874;Q921G3;Q9QVA6;Q9QVA7;Q9QVA8;Q9R0V6 xxxxx	0	2	1	36	27	31.5
Q9EPU0	RENT1_MOUSE - Upf1 Regulator of nonsense transcripts 1 [REVIEWED] ENSMUSG00000058301;IPI00850525;Q9EPU0;Q3UG00;Q6GYP5;Q6PHQ5;Q8K0N4;Q99PR4 xxxxx	0	0	0	38	25	31.5
O88738	BIRC6_MOUSE - Birc6 Baculoviral IAP repeat-containing protein 6 [REVIEWED] ENSMUSG00000024073;IPI00134095;O88738;E9PYU6;Q69ZM5;Q8BNX0;Q8BR72;Q8BRV7;Q8C737 xxxxx	0	0	0	21	42	31.5
Q99PV0	PRP8_MOUSE - Prpf8 Pre-mRNA-processing-splicing factor 8 [REVIEWED] ENSMUSG00000020850;IPI00121596;Q99PV0;A5D6Q4;Q5ND30;Q5ND31;Q7TQK2;Q8BRZ5;Q8K001 xxxxx	2	0	1	29	33	31
Q8CAY6	THIC_MOUSE - Acat2 Acetyl-CoA acetyltransferase, cytosolic [REVIEWED] ENSMUSG00000062480;ENSMUSG00000023832;IPI00228253;Q8CAY6;Q3TJY7;Q62292;Q96EB7;Q99K88;Q9CYV2 xxxxx	0	0	0	35	27	31
Q6P5F9	XPO1_MOUSE - Xpo1 Exportin-1 [REVIEWED] ENSMUSG00000020290;IPI00395038;Q6P5F9 xxxxx	0	0	0	33	29	31
Q9JHU9	INO1_MOUSE - Isyna1 Inositol-3-phosphate synthase 1 [REVIEWED] ENSMUSG00000019139;IPI00119886;Q9JHU9 xxxxx	0	0	0	22	40	31
P56399	UBP5_MOUSE - Usp5 Ubiquitin carboxyl-terminal hydrolase 5 [REVIEWED] ENSMUSG00000038429;IPI00113214;P56399 xxxxx	0	0	0	17	45	31
Q99PU8	DHX30_MOUSE - Dhx30 Putative ATP-dependent RNA helicase DHX30 [REVIEWED] ENSMUSG00000032480;IPI00761204;Q99PU8;Q3U4Z4;Q3UFA0;Q3UJS4;Q91WA7;Q99KN7 xxxxx	0	0	0	22	40	31
Q61753	SERA_MOUSE - Phgdh D-3-phosphoglycerate dehydrogenase [REVIEWED] ENSMUSG00000053398;IPI00225961;Q61753;Q3TEE5;Q75SV9;Q8C603 xxxxx	4	4	4	15	46	30.5
Q8R123	FAD1_MOUSE - Flad1 FAD synthase [REVIEWED] ENSMUSG00000042642;IPI00831326;Q8R123;Q3TSN6;Q8BXQ1 xxxxx	0	0	0	25	36	30.5
Q9JK23	PSMG1_MOUSE - Psmg1 Proteasome assembly chaperone 1 [REVIEWED] ENSMUSG00000022913;IPI00458949;Q9JK23;Q8BU12 xxxxx	0	0	0	28	33	30.5
P25206	MCM3_MOUSE - Mcm3 DNA replication licensing factor MCM3 [REVIEWED] ENSMUSG00000041859;IPI00108338;P25206;Q61492 xxxxx	0	0	0	30	31	30.5
Q6NS46	RRP5_MOUSE - Pdcd11 Protein RRP5 homolog [REVIEWED] ENSMUSG00000025047;IPI00551454;Q6NS46;Q3TSU4;Q3UGG2;Q3URK0;Q6PIA8;Q6ZQH2;Q7TPE2;Q9CTD8;Q9R1Z2;Q9WTU7 xxxxx	0	0	0	27	34	30.5
Q8BPU7	ELMO1_MOUSE - Elmo1 Engulfment and cell motility protein 1 [REVIEWED] ENSMUSG00000041112;IPI00310491;Q8BPU7;Q8BSY9;Q8K2C5;Q91ZU3 xxxxx	0	0	0	20	41	30.5
P18654	KS6A3_MOUSE - Rps6ka3 Ribosomal protein S6 kinase alpha-3 [REVIEWED] ENSMUSG00000031309;IPI00114333;P18654;B1AXN4;Q03140;Q8K3J8 xxxxx	0	0	0	26	35	30.5
P80314	TCPB_MOUSE - Cct2 T-complex protein 1 subunit beta [REVIEWED] ENSMUSG00000034024;IPI00320217;P80314;Q9R1U0 xxxxx	8	3	5.5	29	31	30
P63242	IF5A1_MOUSE - Eif5a Eukaryotic translation initiation factor 5A-1 [REVIEWED] ENSMUSG00000041070;ENSMUSG00000078812;IPI00108125;P63242;P10159;Q16182;Q5NCX0;Q78NR3;Q9D0G2 xxxxx	6	4	5	31	28	29.5
Q9CQN1	TRAP1_MOUSE - Trap1 Heat shock protein 75 kDa, mitochondrial [REVIEWED] ENSMUSG00000005981;IPI00132762;Q9CQN1;Q542I4 xxxxx	0	0	0	25	34	29.5
Q7TMB8	CYFP1_MOUSE - Cyfip1 Cytoplasmic FMR1-interacting protein 1 [REVIEWED] ENSMUSG00000030447;IPI00831544;Q7TMB8;O88558;Q3U7Q7;Q5DU50;Q7TSZ5;Q80VN6;Q8CE85;Q99LY1 xxxxx	0	0	0	29	30	29.5
P27659	RL3_MOUSE - Rpl3 60S ribosomal protein L3 [REVIEWED] ENSMUSG00000057111;ENSMUSG00000060036;IPI00321170;P27659;O89071;Q91VJ6 xxxxx	12	12	12	24	34	29
Q9JIF0	ANM1_MOUSE - Prmt1 Protein arginine N-methyltransferase 1 [REVIEWED] ENSMUSG00000052429;IPI00229962;Q9JIF0;Q99LS4 xxxxx	0	2	1	34	24	29
Q8JZK9	HMCS1_MOUSE - Hmgcs1 Hydroxymethylglutaryl-CoA synthase, cytoplasmic [REVIEWED] ENSMUSG00000093930;ENSMUSG00000075461;IPI00331707;Q8JZK9;Q3UXI4 xxxxx	0	0	0	37	21	29
P20108	PRDX3_MOUSE - Prdx3 Thioredoxin-dependent peroxide reductase, mitochondrial [REVIEWED] ENSMUSG00000024997;IPI00116192;P20108 xxxxx	0	0	0	38	19	28.5
Q3UI43	BABA1_MOUSE - Babam1 BRISC and BRCA1-A complex member 1 [REVIEWED] ENSMUSG00000031820;IPI00165711;Q3UI43;Q8C5Q8;Q99JU2;Q9CTJ4 xxxxx	0	0	0	31	26	28.5
O55135	IF6_MOUSE - Eif6 Eukaryotic translation initiation factor 6 [REVIEWED] ENSMUSG00000027613;IPI00115862;O55135 xxxxx	0	0	0	24	33	28.5
Q91X76	Q91X76_MOUS - Nt5dc2 5'-nucleotidase domain containing 2 [NOT_REVIEWED] ENSMUSG00000071547;IPI00625954;Q91X76 xxxxx	0	0	0	25	32	28.5
Q99P88	NU155_MOUSE - Nup155 Nuclear pore complex protein Nup155 [REVIEWED] ENSMUSG00000022142;IPI00453821;Q99P88 xxxxx	0	0	0	37	20	28.5
Q9DBJ1	PGAM1_MOUSE - Pgam1 Phosphoglycerate mutase 1 [REVIEWED] ENSMUSG00000069106;ENSMUSG00000066695;ENSMUSG00000011752;IPI00457898;Q9DBJ1;Q9D6W0;Q9ERT3 xxxxx	14	19	16.5	26	30	28
Q8BJ71	NUP93_MOUSE - Nup93 Nuclear pore complex protein Nup93 [REVIEWED] ENSMUSG00000032939;IPI00410800;Q8BJ71;Q3TED9;Q8BIK7;Q8K1R4;Q8R592 xxxxx	0	0	0	30	26	28
P70398	USP9X_MOUSE - Usp9x Probable ubiquitin carboxyl-terminal hydrolase FAF-X [REVIEWED] ENSMUSG00000031010;IPI00108388;P70398;E9QLY0;Q62497 xxxxx	0	0	0	26	30	28
Q8K2B3	DHSA_MOUSE - Sdha Succinate dehydrogenase [ubiquinone] flavoprotein subunit, mitochondrial [REVIEWED] ENSMUSG00000021577;IPI00230351;Q8K2B3;Q0QF19;Q3UH25;Q3UKP7;Q3V4B1;Q921P5;Q9Z1Z4 xxxxx	2	0	1	24	31	27.5
Q9JHR7	IDE_MOUSE - Ide Insulin-degrading enzyme [REVIEWED] ENSMUSG00000056999;IPI00119784;Q9JHR7 xxxxx	0	0	0	33	22	27.5
E9PVA8	E9PVA8_MOUS - Gcn1l1 Protein Gcn1l1 [NOT_REVIEWED] ENSMUSG00000041638;IPI00457499;E9PVA8 xxxxx	0	0	0	20	35	27.5
P63038	CH60_MOUSE - Hspd1 60 kDa heat shock protein, mitochondrial [REVIEWED] ENSMUSG00000025980;IPI00845678;P63038;P19226;P19227;P97602;Q3KQP2;Q3UIP0;Q8C2C7;Q8VEF4 xxxxx	4	11	7.5	12	42	27
P50096	IMDH1_MOUSE - Impdh1 Inosine-5'-monophosphate dehydrogenase 1 [REVIEWED] ENSMUSG00000003500;IPI00469835;P50096;Q7TSG7 xxxxx	0	0	0	20	34	27
Q68FL6	SYMC_MOUSE - Mars Methionine--tRNA ligase, cytoplasmic [REVIEWED] ENSMUSG00000040354;IPI00461469;Q68FL6 xxxxx	0	0	0	30	24	27
Q8R081	HNRPL_MOUSE - Hnrnpl Heterogeneous nuclear ribonucleoprotein L [REVIEWED] ENSMUSG00000015165;IPI00620362;Q8R081;O54789;Q499X2;Q8K0S7 xxxxx	4	4	4	30	23	26.5
Q8K1R7	NEK9_MOUSE - Nek9 Serine/threonine-protein kinase Nek9 [REVIEWED] ENSMUSG00000034290;IPI00169806;Q8K1R7;Q148U2;Q8R3P1 xxxxx	0	0	0	13	40	26.5
Q80X90	FLNB_MOUSE - Flnb Filamin-B [REVIEWED] ENSMUSG00000025278;IPI00663627;Q80X90;E9QNV9;Q8VHX4;Q8VHX7;Q99KY3 xxxxx	0	0	0	19	34	26.5
P05064	ALDOA_MOUSE - Aldoa Fructose-bisphosphate aldolase A [REVIEWED] ENSMUSG00000030695;IPI00221402;P05064 xxxxx	25	20	22.5	27	25	26
Q99JY9	ARP3_MOUSE - Actr3 Actin-related protein 3 [REVIEWED] ENSMUSG00000026341;IPI00115627;Q99JY9;Q9DC56 xxxxx	4	0	2	14	38	26
O88844	IDHC_MOUSE - Idh1 Isocitrate dehydrogenase [NADP] cytoplasmic [REVIEWED] ENSMUSG00000025950;IPI00762452;O88844;Q3UAV7 xxxxx	2	0	1	29	23	26
P34884	MIF_MOUSE - Mif Macrophage migration inhibitory factor [REVIEWED] ENSMUSG00000033307;IPI00230427;P34884 xxxxx	0	2	1	21	31	26
Q9R1P4	PSA1_MOUSE - Psma1 Proteasome subunit alpha type-1 [REVIEWED] ENSMUSG00000030751;IPI00283862;Q9R1P4 xxxxx	0	3	1.5	34	18	26
Q99KI0	ACON_MOUSE - Aco2 Aconitate hydratase, mitochondrial [REVIEWED] ENSMUSG00000022477;IPI00116074;Q99KI0;Q3UDK9;Q3ULG9;Q3UNH7;Q505P4 xxxxx	0	3	1.5	12	40	26
Q9D172	ES1_MOUSE - D10Jhu81e ES1 protein homolog, mitochondrial [REVIEWED] ENSMUSG00000053329;IPI00133284;Q9D172 xxxxx	0	0	0	19	33	26
Q9CZN7	Q9CZN7_MOUS - Shmt2 Protein Shmt2 [NOT_REVIEWED] ENSMUSG00000025403;IPI00454008;Q9CZN7 xxxxx	2	5	3.5	25	26	25.5
Q8BGQ7	SYAC_MOUSE - Aars Alanine--tRNA ligase, cytoplasmic [REVIEWED] ENSMUSG00000031960;IPI00321308;Q8BGQ7;Q8BXR0 xxxxx	2	0	1	9	42	25.5
Q3V1L4	5NTC_MOUSE - Nt5c2 Cytosolic purine 5'-nucleotidase [REVIEWED] ENSMUSG00000025041;IPI00111489;Q3V1L4;Q6P223;Q8BZ43;Q9D8G6 xxxxx	0	0	0	29	22	25.5
Q6ZQ38	CAND1_MOUSE - Cand1 Cullin-associated NEDD8-dissociated protein 1 [REVIEWED] ENSMUSG00000020114;IPI00896727;Q6ZQ38;Q6PFR0;Q9CV45 xxxxx	0	0	0	29	22	25.5
Q8BMS1	ECHA_MOUSE - Hadha Trifunctional enzyme subunit alpha, mitochondrial [REVIEWED] ENSMUSG00000025745;IPI00223092;Q8BMS1;Q3TCY3;Q5U5Y5;Q8QZU4 xxxxx	0	0	0	17	34	25.5
Q8QZT1	THIL_MOUSE - Acat1 Acetyl-CoA acetyltransferase, mitochondrial [REVIEWED] ENSMUSG00000032047;IPI00154054;Q8QZT1;Q3TE92 xxxxx	0	0	0	5	46	25.5
P18653	KS6A1_MOUSE - Rps6ka1 Ribosomal protein S6 kinase alpha-1 [REVIEWED] ENSMUSG00000003644;IPI00114332;P18653 xxxxx	0	0	0	21	30	25.5
G5E870	TRIPC_MOUSE - Trip12 E3 ubiquitin-protein ligase TRIP12 [REVIEWED] ENSMUSG00000026219;;G5E870;Q3TY88;Q3UYT5;Q8BM59;Q8K051 xxxxx	0	0	0	32	19	25.5
P57780	ACTN4_MOUSE - Actn4 Alpha-actinin-4 [REVIEWED] ENSMUSG00000054808;IPI00118899;P57780 xxxxx	15	2	8.5	25	25	25
Q8CIH5	PLCG2_MOUSE - Plcg2 1-phosphatidylinositol 4,5-bisphosphate phosphodiesterase gamma-2 [REVIEWED] ENSMUSG00000034330;IPI00229848;Q8CIH5;Q3UBA8;Q3UQT0;Q8VE69 xxxxx	2	0	1	12	38	25
P97452	BOP1_MOUSE - Bop1 Ribosome biogenesis protein BOP1 [REVIEWED] ENSMUSG00000022557;IPI00387354;P97452;Q3TK87;Q6ZQI9;Q91X31 xxxxx	0	0	0	22	28	25
P35991	BTK_MOUSE - Btk Tyrosine-protein kinase BTK [REVIEWED] ENSMUSG00000031264;IPI00312116;P35991;Q61365 xxxxx	0	0	0	28	22	25
Q99K48	NONO_MOUSE - Nono Non-POU domain-containing octamer-binding protein [REVIEWED] ENSMUSG00000031311;IPI00471251;Q99K48;Q63887;Q9CYQ4;Q9DBP2 xxxxx	0	0	0	28	22	25
E9PXY8	E9PXY8_MOUS - Usp7 Ubiquitin carboxyl-terminal hydrolase 7 [NOT_REVIEWED] ENSMUSG00000022710;IPI01007734;E9PXY8 xxxxx	0	0	0	30	20	25
E9QKT1	E9QKT1_MOUS - Ube3a Ubiquitin-protein ligase E3A [NOT_REVIEWED] ENSMUSG00000025326;IPI01007755;E9QKT1 xxxxx	0	0	0	30	20	25
Q01853	TERA_MOUSE - Vcp Transitional endoplasmic reticulum ATPase [REVIEWED] ENSMUSG00000028452;IPI00622235;Q01853;Q3TFH9;Q3TIM2;Q3TXN9;Q6PI18;Q8BSR6;Q8CEG4 xxxxx	11	2	6.5	25	24	24.5
Q7TPR4	ACTN1_MOUSE - Actn1 Alpha-actinin-1 [REVIEWED] ENSMUSG00000015143;IPI00380436;Q7TPR4 xxxxx	10	2	6	24	25	24.5
Q62167	DDX3X_MOUSE - Ddx3x ATP-dependent RNA helicase DDX3X [REVIEWED] ENSMUSG00000000787;IPI00230035;Q62167;O09060;O09143 xxxxx	4	5	4.5	16	33	24.5
Q8VDM4	PSMD2_MOUSE - Psmd2 26S proteasome non-ATPase regulatory subunit 2 [REVIEWED] ENSMUSG00000006998;IPI00123494;Q8VDM4 xxxxx	2	0	1	15	34	24.5
Q8BWT1	THIM_MOUSE - Acaa2 3-ketoacyl-CoA thiolase, mitochondrial [REVIEWED] ENSMUSG00000036880;IPI00226430;Q8BWT1;Q3TIT9;Q8JZR8 xxxxx	0	0	0	26	23	24.5
O70503	DHB12_MOUSE - Hsd17b12 Estradiol 17-beta-dehydrogenase 12 [REVIEWED] ENSMUSG00000027195;IPI00785470;O70503;Q3TID1;Q3U7V9;Q542N3;Q8CI39 xxxxx	0	0	0	30	19	24.5
Q8R307	VPS18_MOUSE - Vps18 Vacuolar protein sorting-associated protein 18 homolog [REVIEWED] ENSMUSG00000034216;IPI00387189;Q8R307;Q8BGV6;Q8BZX6;Q8C126 xxxxx	0	0	0	22	27	24.5
Q8VDN2	AT1A1_MOUSE - Atp1a1 Sodium/potassium-transporting ATPase subunit alpha-1 [REVIEWED] ENSMUSG00000033161;IPI00311682;Q8VDN2;Q91Z09 xxxxx	5	3	4	24	24	24
Q8CI94	PYGB_MOUSE - Pygb Glycogen phosphorylase, brain form [REVIEWED] ENSMUSG00000033059;IPI00229796;Q8CI94;Q8K283 xxxxx	2	0	1	30	18	24
Q6P4T2	Q6P4T2_MOUS - Snrnp200 Activating signal cointegrator 1 complex subunit 3-like 1 [NOT_REVIEWED] ENSMUSG00000003660;IPI00420329;Q6P4T2 xxxxx	0	0	0	22	26	24
Q99P91	GPNMB_MOUSE - Gpnmb Transmembrane glycoprotein NMB [REVIEWED] ENSMUSG00000029816;IPI00311808;Q99P91;Q3U3R9;Q8BVV9;Q8BXL4;Q9QXA0 xxxxx	0	0	0	13	35	24
Q9QUR6	PPCE_MOUSE - Prep Prolyl endopeptidase [REVIEWED] ENSMUSG00000019849;IPI00989777;Q9QUR6;Q80YS1 xxxxx	2	0	1	30	17	23.5
Q8K1M6	DNM1L_MOUSE - Dnm1l Dynamin-1-like protein [REVIEWED] ENSMUSG00000022789;IPI00556857;Q8K1M6;Q8BNQ5;Q8BQ64;Q8CGD0;Q8K1A1 xxxxx	0	0	0	24	23	23.5
P28271	ACOC_MOUSE - Aco1 Cytoplasmic aconitate hydratase [REVIEWED] ENSMUSG00000028405;IPI00875325;P28271;Q3TQ15;Q99K54 xxxxx	0	0	0	18	29	23.5
Q8BXZ1	TMX3_MOUSE - Tmx3 Protein disulfide-isomerase TMX3 [REVIEWED] ENSMUSG00000024614;IPI00453798;Q8BXZ1;Q3US84;Q6PGA1;Q6ZPH5;Q8BZB8 xxxxx	0	0	0	26	20	23
Q9WU78	PDC6I_MOUSE - Pdcd6ip Programmed cell death 6-interacting protein [REVIEWED] ENSMUSG00000032504;IPI00468415;Q9WU78;O88695;O89014;Q3TED2;Q8BSL8;Q8R0H5;Q99LR3;Q9QZN8 xxxxx	0	0	0	16	30	23
Q80UJ7	RB3GP_MOUSE - Rab3gap1 Rab3 GTPase-activating protein catalytic subunit [REVIEWED] ENSMUSG00000036104;IPI00749720;Q80UJ7;Q3TPB6;Q6A0D7;Q8C4Y0;Q8C679;Q8C6A5;Q8K324 xxxxx	0	0	0	18	28	23
Q05920	PYC_MOUSE - Pc Pyruvate carboxylase, mitochondrial [REVIEWED] ENSMUSG00000024892;IPI00943457;Q05920 xxxxx	154	178	166	13	31	22
Q8CIE6	COPA_MOUSE - Copa Coatomer subunit alpha [REVIEWED] ENSMUSG00000026553;IPI00229834;Q8CIE6;E9Q075 xxxxx	2	0	1	14	30	22
Q8BH04	PCKGM_MOUSE - Pck2 Phosphoenolpyruvate carboxykinase [GTP], mitochondrial [REVIEWED] ENSMUSG00000040618;IPI00223060;Q8BH04;Q8BMM9;Q91Z10 xxxxx	0	3	1.5	24	20	22
Q9JHK4	PGTA_MOUSE - Rabggta Geranylgeranyl transferase type-2 subunit alpha [REVIEWED] ENSMUSG00000040472;IPI00620701;Q9JHK4;Q9JLX2 xxxxx	0	0	0	26	18	22
A2ANY6	A2ANY6_MOUS - Mdn1 Midasin [NOT_REVIEWED] ENSMUSG00000058006;IPI00458039;A2ANY6 xxxxx	0	0	0	18	26	22
P80318	TCPG_MOUSE - Cct3 T-complex protein 1 subunit gamma [REVIEWED] ENSMUSG00000001416;IPI00116283;P80318 xxxxx	4	6	5	15	28	21.5
Q9CQU0	TXD12_MOUSE - Txndc12 Thioredoxin domain-containing protein 12 [REVIEWED] ENSMUSG00000028567;IPI00133110;Q9CQU0;Q53YN1 xxxxx	0	0	0	17	26	21.5
P14824	ANXA6_MOUSE - Anxa6 Annexin A6 [REVIEWED] ENSMUSG00000018340;IPI00554894;P14824;Q8BSS4 xxxxx	0	0	0	19	24	21.5
P27870	VAV_MOUSE - Vav1 Proto-oncogene vav [REVIEWED] ENSMUSG00000034116;IPI00322118;P27870;Q8BTV7 xxxxx	0	0	0	20	23	21.5
Q60749	KHDR1_MOUSE - Khdrbs1 KH domain-containing, RNA-binding, signal transduction-associated protein 1 [REVIEWED] ENSMUSG00000028790;IPI00458765;Q60749;A2ACH3;B2KG38;Q3U8T3;Q60735;Q7M4N5;Q99M33 xxxxx	0	0	0	12	31	21.5
P68040	GBLP_MOUSE - Gnb2l1 Guanine nucleotide-binding protein subunit beta-2-like 1 [REVIEWED] ENSMUSG00000020372;IPI00317740;P68040;P25388;P99049;Q3THP0;Q3THY7;Q3TKQ0;Q3TW88;Q5NCC5;Q5NCC6;Q9CSQ0;Q9ERM6 xxxxx	9	11	10	16	26	21
P05202	AATM_MOUSE - Got2 Aspartate aminotransferase, mitochondrial [REVIEWED] ENSMUSG00000031672;IPI00117312;P05202;O09188;Q3TIP6;Q3UD91;Q5HZH5 xxxxx	3	5	4	19	23	21
Q91YQ5	RPN1_MOUSE - Rpn1 Dolichyl-diphosphooligosaccharide--protein glycosyltransferase subunit 1 [REVIEWED] ENSMUSG00000030062;IPI00309035;Q91YQ5;Q3U985 xxxxx	0	0	0	23	19	21
Q8K205	Q8K205_MOUS - Pop1 Processing of 1, ribonuclease P/MRP family, (S. cerevisiae) [NOT_REVIEWED] ENSMUSG00000022325;IPI00169797;Q8K205 xxxxx	0	0	0	13	29	21
Q9D071	MMS19_MOUSE - Mms19 MMS19 nucleotide excision repair protein homolog [REVIEWED] ENSMUSG00000025159;IPI00648361;Q9D071;F8WHX3;Q925N8;Q9CWX3 xxxxx	0	0	0	15	27	21
Q924C1	XPO5_MOUSE - Xpo5 Exportin-5 [REVIEWED] ENSMUSG00000067150;IPI00750977;Q924C1;A2RRJ5;Q7TMP2;Q80TF9;Q9CRI9;Q9CT48 xxxxx	0	0	0	17	25	21
Q99KE1	MAOM_MOUSE - Me2 NAD-dependent malic enzyme, mitochondrial [REVIEWED] ENSMUSG00000024556;IPI00115977;Q99KE1;Q3TBM8 xxxxx	0	0	0	20	21	20.5
Q924M7	MPI_MOUSE - Mpi Mannose-6-phosphate isomerase [REVIEWED] ENSMUSG00000032306;IPI00125807;Q924M7 xxxxx	0	0	0	18	23	20.5
Q8C1A5	THOP1_MOUSE - Thop1 Thimet oligopeptidase [REVIEWED] ENSMUSG00000004929;IPI00322150;Q8C1A5;Q8K0J9;Q8K2D4;Q9EPX1 xxxxx	0	0	0	25	16	20.5
P22892	AP1G1_MOUSE - Ap1g1 AP-1 complex subunit gamma-1 [REVIEWED] ENSMUSG00000031731;IPI00621460;P22892 xxxxx	0	0	0	27	14	20.5
Q9D906	ATG7_MOUSE - Atg7 Ubiquitin-like modifier-activating enzyme ATG7 [REVIEWED] ENSMUSG00000030314;IPI00463195;Q9D906;Q3TCD9;Q8K4Q5 xxxxx	0	0	0	14	27	20.5
Q8K1X4	Q8K1X4_MOUS - Nckap1l NCK associated protein 1 like [NOT_REVIEWED] ENSMUSG00000022488;IPI00169846;Q8K1X4 xxxxx	0	0	0	24	17	20.5
P47856	GFPT1_MOUSE - Gfpt1 Glucosamine--fructose-6-phosphate aminotransferase [isomerizing] 1 [REVIEWED] ENSMUSG00000029992;IPI00755549;P47856;Q91XG9;Q99LP7;Q99MJ4 xxxxx	0	0	0	7	34	20.5
Q64674	SPEE_MOUSE - Srm Spermidine synthase [REVIEWED] ENSMUSG00000006442;IPI00136912;Q64674 xxxxx	3	4	3.5	25	15	20
Q9Z2X1	HNRPF_MOUSE - Hnrnpf Heterogeneous nuclear ribonucleoprotein F [REVIEWED] ENSMUSG00000042079;IPI00798511;Q9Z2X1;Q5FWK2;Q8BVU8;Q8K2U9;Q8R0E7 xxxxx	3	0	1.5	18	22	20
Q9D187	MIP18_MOUSE - Fam96b Mitotic spindle-associated MMXD complex subunit MIP18 [REVIEWED] ENSMUSG00000031879;IPI00133355;Q9D187 xxxxx	0	0	0	14	26	20
P97372	PSME2_MOUSE - Psme2 Proteasome activator complex subunit 2 [REVIEWED] ENSMUSG00000079197;ENSMUSG00000078153;IPI00124225;P97372;O35562 xxxxx	0	0	0	14	26	20
Q3TAQ9	Q3TAQ9_MOUS - Wdr36 Protein Wdr36 [NOT_REVIEWED] ENSMUSG00000038299;IPI00876121;Q3TAQ9 xxxxx	0	0	0	23	17	20
Q3V3R1	C1TM_MOUSE - Mthfd1l Monofunctional C1-tetrahydrofolate synthase, mitochondrial [REVIEWED] ENSMUSG00000040675;IPI00875833;Q3V3R1;Q3TVQ0;Q3V402;Q80V98;Q8CAL0;Q8K2N5 xxxxx	0	0	0	14	26	20
O88508	DNM3A_MOUSE - Dnmt3a DNA (cytosine-5)-methyltransferase 3A [REVIEWED] ENSMUSG00000020661;IPI00172129;O88508;Q3TZK8;Q3UH24;Q8CJ60;Q922J0;Q9CSE1 xxxxx	0	0	0	17	23	20
Q5SUQ9	CTC1_MOUSE - Ctc1 CST complex subunit CTC1 [REVIEWED] ENSMUSG00000020898;IPI00845782;Q5SUQ9;B2RW14;Q3UKQ1;Q6P9S2;Q8BRK2;Q91WN0;Q9CW32 xxxxx	0	0	0	23	17	20
Q6P5D8	SMHD1_MOUSE - Smchd1 Structural maintenance of chromosomes flexible hinge domain-containing protein 1 [REVIEWED] ENSMUSG00000024054;IPI00137433;Q6P5D8;Q6PDM8;Q6PE93;Q6ZQ78;Q811H3;Q8BP09;Q9D4M7 xxxxx	0	0	0	11	29	20
Q61699	HS105_MOUSE - Hsph1 Heat shock protein 105 kDa [REVIEWED] ENSMUSG00000029657;IPI00224109;Q61699;Q3TNS2;Q3UIY8;Q62578;Q62579;Q6A0A5;Q8C430;Q8VCW6 xxxxx	2	0	1	11	28	19.5
Q8CFD4	SNX8_MOUSE - Snx8 Sorting nexin-8 [REVIEWED] ENSMUSG00000029560;IPI00319079;Q8CFD4;Q8BLI6;Q8BUQ7 xxxxx	0	0	0	14	25	19.5
Q922B2	SYDC_MOUSE - Dars Aspartate--tRNA ligase, cytoplasmic [REVIEWED] ENSMUSG00000026356;IPI00122743;Q922B2;Q3U987 xxxxx	0	0	0	16	23	19.5
E9Q7L0	E9Q7L0_MOUS - Ogdhl Protein Ogdhl [NOT_REVIEWED] ENSMUSG00000021913;IPI00342603;E9Q7L0 xxxxx	0	0	0	15	24	19.5
P17710	HXK1_MOUSE - Hk1 Hexokinase-1 [REVIEWED] ENSMUSG00000037012;IPI00759938;P17710;E9PXQ3;Q61659;Q64476;Q64479 xxxxx	0	0	0	21	18	19.5
P11983	TCPA_MOUSE - Tcp1 T-complex protein 1 subunit alpha [REVIEWED] ENSMUSG00000068039;IPI00845611;P11983;P11984;Q3TJ96;Q3TKU1;Q3U5T8;Q3U7I8;Q3UAA8;Q3UB80;Q3UE48 xxxxx	10	2	6	11	27	19
P08113	ENPL_MOUSE - Hsp90b1 Endoplasmin [REVIEWED] ENSMUSG00000020048;IPI00129526;P08113;P11427 xxxxx	9	9	9	10	28	19
O70133	DHX9_MOUSE - Dhx9 ATP-dependent RNA helicase A [REVIEWED] ENSMUSG00000042699;IPI00875791;O70133;O35931;O54703;Q5FWY1;Q6R5F7;Q9CSA2 xxxxx	5	0	2.5	17	21	19
Q9DCL9	PUR6_MOUSE - Paics Multifunctional protein ADE2 [REVIEWED] ENSMUSG00000029247;IPI00322096;Q9DCL9;Q9CQ38 xxxxx	0	4	2	18	20	19
Q9QUH0	GLRX1_MOUSE - Glrx Glutaredoxin-1 [REVIEWED] ENSMUSG00000021591;IPI00331528;Q9QUH0 xxxxx	0	0	0	16	22	19
Q921F4	HNRLL_MOUSE - Hnrpll Heterogeneous nuclear ribonucleoprotein L-like [REVIEWED] ENSMUSG00000024095;IPI00555009;Q921F4;Q3UIK6;Q6IR44;Q8BIP6;Q91W02;Q99J40 xxxxx	0	0	0	22	16	19
Q8R5L3	VPS39_MOUSE - Vps39 Vam6/Vps39-like protein [REVIEWED] ENSMUSG00000027291;IPI00227698;Q8R5L3;Q922I3 xxxxx	0	0	0	20	18	19
Q8BFY9	TNPO1_MOUSE - Tnpo1 Transportin-1 [REVIEWED] ENSMUSG00000009470;IPI00798527;Q8BFY9;Q8C0S3;Q8K2E7 xxxxx	0	0	0	17	21	19
Q9D2C2	SAAL1_MOUSE - Saal1 Protein SAAL1 [REVIEWED] ENSMUSG00000006763;IPI00462627;Q9D2C2;Q3UYS6;Q8R2L2 xxxxx	0	0	0	25	12	18.5
Q920Q4	VPS16_MOUSE - Vps16 Vacuolar protein sorting-associated protein 16 homolog [REVIEWED] ENSMUSG00000027411;IPI00230239;Q920Q4;A2BI91;Q8R3C3;Q99KZ4 xxxxx	0	0	0	24	13	18.5
Q6WKZ8	UBR2_MOUSE - Ubr2 E3 ubiquitin-protein ligase UBR2 [REVIEWED] ENSMUSG00000023977;IPI00648087;Q6WKZ8;Q6DIB9;Q80U31;Q8BUL9;Q8CGW0;Q8K2I6;Q8R0V7;Q8R130 xxxxx	0	0	0	13	24	18.5
P26516	PSD7_MOUSE - Psmd7 26S proteasome non-ATPase regulatory subunit 7 [REVIEWED] ENSMUSG00000039067;IPI00114667;P26516;Q3TW61;Q8C0I8 xxxxx	0	2	1	21	15	18
P97494	GSH1_MOUSE - Gclc Glutamate--cysteine ligase catalytic subunit [REVIEWED] ENSMUSG00000032350;IPI00125658;P97494;O09166;Q8VCS5 xxxxx	0	0	0	14	22	18
Q8R180	ERO1A_MOUSE - Ero1l ERO1-like protein alpha [REVIEWED] ENSMUSG00000021831;IPI00754386;Q8R180;Q9CV47;Q9QY03 xxxxx	0	0	0	21	15	18
P02340	P53_MOUSE - Tp53 Cellular tumor antigen p53 [REVIEWED] ENSMUSG00000059552;IPI00406306;P02340;Q9QUP3 xxxxx	0	0	0	10	26	18
Q8R480	NUP85_MOUSE - Nup85 Nuclear pore complex protein Nup85 [REVIEWED] ENSMUSG00000020739;IPI00461532;Q8R480;A2A9W9;A2A9X0;Q9CYI9 xxxxx	0	0	0	19	17	18
Q8K2Z4	CND1_MOUSE - Ncapd2 Condensin complex subunit 1 [REVIEWED] ENSMUSG00000038252;IPI00275153;Q8K2Z4;Q6ZQI1;Q8R0F2;Q8R3H0;Q922B7;Q923A3;Q9CS25;Q9CT32 xxxxx	0	0	0	17	19	18
P62962	PROF1_MOUSE - Pfn1 Profilin-1 [REVIEWED] ENSMUSG00000018293;IPI00224740;P62962;P10924 xxxxx	10	8	9	18	17	17.5
P07356	ANXA2_MOUSE - Anxa2 Annexin A2 [REVIEWED] ENSMUSG00000032231;IPI00468203;P07356 xxxxx	26	0	13	13	22	17.5
P61979	HNRPK_MOUSE - Hnrnpk Heterogeneous nuclear ribonucleoprotein K [REVIEWED] ENSMUSG00000063902;ENSMUSG00000021546;IPI00990152;P61979;Q07244;Q15671;Q60577;Q8BGQ8;Q922Y7;Q96J62 xxxxx	3	5	4	15	20	17.5
Q9WUP7	UCHL5_MOUSE - Uchl5 Ubiquitin carboxyl-terminal hydrolase isozyme L5 [REVIEWED] ENSMUSG00000018189;IPI00230763;Q9WUP7;Q9CVJ4;Q9CXZ3;Q9R107 xxxxx	0	0	0	19	16	17.5
Q8BTX9	HSDL1_MOUSE - Hsdl1 Inactive hydroxysteroid dehydrogenase-like protein 1 [REVIEWED] ENSMUSG00000034189;IPI00225301;Q8BTX9;Q3U839 xxxxx	0	0	0	24	11	17.5
Q9DC61	MPPA_MOUSE - Pmpca Mitochondrial-processing peptidase subunit alpha [REVIEWED] ENSMUSG00000026926;IPI00120199;Q9DC61;Q3TF19 xxxxx	0	0	0	16	19	17.5
Q91VA6	PDIP2_MOUSE - Poldip2 Polymerase delta-interacting protein 2 [REVIEWED] ENSMUSG00000001100;IPI00126634;Q91VA6 xxxxx	0	0	0	17	18	17.5
Q9CZD3	SYG_MOUSE - Gars Glycine--tRNA ligase [REVIEWED] ENSMUSG00000029777;IPI00112555;Q9CZD3;Q3TMM4;Q3UK01;Q8VC67 xxxxx	0	0	0	12	23	17.5
Q5SQX6	CYFP2_MOUSE - Cyfip2 Cytoplasmic FMR1-interacting protein 2 [REVIEWED] ENSMUSG00000020340;IPI00405625;Q5SQX6;Q3UH21;Q3UHS8;Q8BSW0;Q8CHA9;Q924D3;Q9R181 xxxxx	0	0	0	19	16	17.5
P62889	RL30_MOUSE - Rpl30 60S ribosomal protein L30 [REVIEWED] ENSMUSG00000058600;ENSMUSG00000062582;ENSMUSG00000073014;IPI00990575;P62889;P04645 xxxxx	5	6	5.5	24	10	17
P08249	MDHM_MOUSE - Mdh2 Malate dehydrogenase, mitochondrial [REVIEWED] ENSMUSG00000019179;IPI00323592;P08249;Q0QF44;Q8CF79;Q8R1P0 xxxxx	9	8	8.5	20	14	17
P14148	RL7_MOUSE - Rpl7 60S ribosomal protein L7 [REVIEWED] ENSMUSG00000043716;IPI00311236;P14148;Q80UR0 xxxxx	7	13	10	16	18	17
P62267	RS23_MOUSE - Rps23 40S ribosomal protein S23 [REVIEWED] ENSMUSG00000049517;ENSMUSG00000063001;IPI00972920;P62267;P39028;Q542K7 xxxxx	8	7	7.5	15	19	17
Q61656	DDX5_MOUSE - Ddx5 Probable ATP-dependent RNA helicase DDX5 [REVIEWED] ENSMUSG00000020719;IPI00420363;Q61656;E9Q105 xxxxx	5	5	5	21	13	17
Q8BP47	SYNC_MOUSE - Nars Asparagine--tRNA ligase, cytoplasmic [REVIEWED] ENSMUSG00000024587;IPI00223415;Q8BP47;Q3T9A7;Q7TPX0;Q9CRY5 xxxxx	2	4	3	11	23	17
O08807	PRDX4_MOUSE - Prdx4 Peroxiredoxin-4 [REVIEWED] ENSMUSG00000025289;IPI00116254;O08807;B1AZS7;Q3U8E4 xxxxx	0	0	0	14	20	17
Q9D6Z1	NOP56_MOUSE - Nop56 Nucleolar protein 56 [REVIEWED] ENSMUSG00000027405;IPI00318048;Q9D6Z1;Q3UD45;Q8BVL1;Q8VDT2;Q99LT8;Q9CT15 xxxxx	0	0	0	20	14	17
Q8BU03	PWP2_MOUSE - Pwp2 Periodic tryptophan protein 2 homolog [REVIEWED] ENSMUSG00000032834;IPI00469755;Q8BU03;Q8BTR0 xxxxx	0	0	0	19	15	17
A8C756	THADA_MOUSE - Thada Thyroid adenoma-associated protein homolog [REVIEWED] ENSMUSG00000024251;IPI00989999;A8C756;Q3TDR4;Q3U2L1;Q69ZA8;Q7TPV7;Q8C8S7 xxxxx	0	0	0	19	15	17
Q6PNC0	DMXL1_MOUSE - Dmxl1 DmX-like protein 1 [REVIEWED] ENSMUSG00000037416;IPI01007630;Q6PNC0;Q3TLG8;Q6PHM6;Q8BQF2 xxxxx	0	0	0	16	18	17
Q9QXS1	PLEC_MOUSE - Plec Plectin [REVIEWED] ENSMUSG00000022565;IPI01008579;Q9QXS1;Q6S384;Q6S389;Q6S394;Q9CS65;Q9QUT2;Q9QXQ8;Q9QXQ9;Q9QXR0;Q9QXR1;Q9QXR2;Q9QXR3;Q9QXR4;Q9QXR5;Q9QXR6;Q9QXR7;Q9QXR8;Q9QXR9;Q9QXS0;Q9QXS2;Q9QXS3 xxxxx	2	0	1	9	24	16.5
Q99JX4	EIF3M_MOUSE - Eif3m Eukaryotic translation initiation factor 3 subunit M [REVIEWED] ENSMUSG00000027170;IPI00115580;Q99JX4;Q3TI04;Q5EBI5 xxxxx	0	0	0	18	15	16.5
Q9ERK4	XPO2_MOUSE - Cse1l Exportin-2 [REVIEWED] ENSMUSG00000002718;IPI00112414;Q9ERK4 xxxxx	0	0	0	15	18	16.5
Q8K012	FBP1L_MOUSE - Fnbp1l Formin-binding protein 1-like [REVIEWED] ENSMUSG00000039735;IPI00970419;Q8K012;Q3U901 xxxxx	0	0	0	15	18	16.5
Q6ZPJ3	UBE2O_MOUSE - Ube2o Ubiquitin-conjugating enzyme E2 O [REVIEWED] ENSMUSG00000020802;IPI00453803;Q6ZPJ3;A2A7X3;Q60800;Q6PCR9;Q7TPN2;Q8BLE8 xxxxx	0	0	0	14	19	16.5
Q6ZWV3	RL10_MOUSE - Rpl10 60S ribosomal protein L10 [REVIEWED] ENSMUSG00000074986;ENSMUSG00000008682;ENSMUSG00000058443;IPI00474637;Q6ZWV3;P45634;Q569M8;Q5M9K8 xxxxx	6	13	9.5	9	23	16
Q91VI7	RINI_MOUSE - Rnh1 Ribonuclease inhibitor [REVIEWED] ENSMUSG00000038650;IPI00313296;Q91VI7;Q924P4 xxxxx	2	3	2.5	20	12	16
Q99LX0	PARK7_MOUSE - Park7 Protein DJ-1 [REVIEWED] ENSMUSG00000028964;IPI00117264;Q99LX0;O88306;Q3THB9;Q3U509 xxxxx	0	0	0	9	23	16
P55264	ADK_MOUSE - Adk Adenosine kinase [REVIEWED] ENSMUSG00000039197;IPI00138084;P55264;Q6JAM3;Q91VJ3 xxxxx	0	0	0	19	13	16
Q8BY71	HAT1_MOUSE - Hat1 Histone acetyltransferase type B catalytic subunit [REVIEWED] ENSMUSG00000027018;IPI00226930;Q8BY71 xxxxx	0	0	0	18	14	16
Q99J72	ABEC3_MOUSE - Apobec3 DNA dC- dU-editing enzyme APOBEC-3 [REVIEWED] ENSMUSG00000009585;IPI00411149;Q99J72;Q8C7L0;Q8C8V7 xxxxx	0	0	0	21	11	16
Q9EQ61	PESC_MOUSE - Pes1 Pescadillo homolog [REVIEWED] ENSMUSG00000020430;IPI00620167;Q9EQ61;Q542F0 xxxxx	0	0	0	11	21	16
Q9QUJ7	ACSL4_MOUSE - Acsl4 Long-chain-fatty-acid--CoA ligase 4 [REVIEWED] ENSMUSG00000031278;IPI00230141;Q9QUJ7;Q5D071;Q9JHT4;Q9R0H3 xxxxx	0	0	0	17	15	16
Q9DBG3	AP2B1_MOUSE - Ap2b1 AP-2 complex subunit beta [REVIEWED] ENSMUSG00000035152;IPI00378063;Q9DBG3;Q80XJ4 xxxxx	0	0	0	21	11	16
Q149F1	RUSD2_MOUSE - Rpusd2 RNA pseudouridylate synthase domain-containing protein 2 [REVIEWED] ENSMUSG00000027324;IPI00120035;Q149F1;Q8BXL2 xxxxx	0	0	0	11	21	16
Q9Z0W3	NU160_MOUSE - Nup160 Nuclear pore complex protein Nup160 [REVIEWED] ENSMUSG00000051329;IPI00758290;Q9Z0W3;Q3TBI7;Q3TP11;Q3U250;Q6A0A7;Q7TME1;Q9CZD9 xxxxx	0	0	0	17	15	16
Q8BIJ6	SYIM_MOUSE - Iars2 Isoleucine--tRNA ligase, mitochondrial [REVIEWED] ENSMUSG00000026618;IPI00453499;Q8BIJ6;Q3TKT8;Q8BIJ0;Q8BIP3 xxxxx	0	0	0	10	22	16
Q6ZWR6	SYNE1_MOUSE - Syne1 Nesprin-1 [REVIEWED] ENSMUSG00000096054;ENSMUSG00000019769;IPI00890038;Q6ZWR6;Q8K3T7;Q9ERT7;Q9ERT8 xxxxx	0	0	0	15	17	16
P51881	ADT2_MOUSE - Slc25a5 ADP/ATP translocase 2 [REVIEWED] ENSMUSG00000016319;IPI00127841;P51881;Q61311 xxxxx	5	0	2.5	12	19	15.5
P80313	TCPH_MOUSE - Cct7 T-complex protein 1 subunit eta [REVIEWED] ENSMUSG00000030007;IPI00331174;P80313 xxxxx	6	3	4.5	16	15	15.5
Q8R3F5	FABD_MOUSE - Mcat Malonyl-CoA-acyl carrier protein transacylase, mitochondrial [REVIEWED] ENSMUSG00000048755;IPI00342938;Q8R3F5;Q4FZH0 xxxxx	0	0	0	17	14	15.5
O88986	KBL_MOUSE - Gcat 2-amino-3-ketobutyrate coenzyme A ligase, mitochondrial [REVIEWED] ENSMUSG00000006378;IPI00136655;O88986 xxxxx	0	0	0	14	17	15.5
Q9CPV4	GLOD4_MOUSE - Glod4 Glyoxalase domain-containing protein 4 [REVIEWED] ENSMUSG00000017286;IPI00831130;Q9CPV4;Q3UUS8;Q9CY26;Q9D9F5 xxxxx	0	0	0	13	18	15.5
Q91V89	Q91V89_MOUS - Ppp2r5d Protein phosphatase 2, regulatory subunit B (B56), delta isoform, isoform CRA_b [NOT_REVIEWED] ENSMUSG00000059409;IPI00380331;Q91V89 xxxxx	0	0	0	21	10	15.5
P07742	RIR1_MOUSE - Rrm1 Ribonucleoside-diphosphate reductase large subunit [REVIEWED] ENSMUSG00000030978;IPI00315127;P07742;Q91YM8 xxxxx	0	0	0	18	13	15.5
Q9ESW8	PGPI_MOUSE - Pgpep1 Pyroglutamyl-peptidase 1 [REVIEWED] ENSMUSG00000056204;IPI00113612;Q9ESW8 xxxxx	0	0	0	5	26	15.5
Q8VDG3	PARN_MOUSE - Parn Poly(A)-specific ribonuclease PARN [REVIEWED] ENSMUSG00000022685;IPI00311534;Q8VDG3;Q8C7N6;Q9DC46 xxxxx	0	0	0	13	18	15.5
Q6NZC7	S23IP_MOUSE - Sec23ip SEC23-interacting protein [REVIEWED] ENSMUSG00000055319;IPI00116752;Q6NZC7;Q8BXY6 xxxxx	0	0	0	13	18	15.5
P26039	TLN1_MOUSE - Tln1 Talin-1 [REVIEWED] ENSMUSG00000028465;IPI00465786;P26039;A2AIM8;Q8VEF0 xxxxx	0	0	0	9	22	15.5
P62717	RL18A_MOUSE - Rpl18a 60S ribosomal protein L18a [REVIEWED] ENSMUSG00000045128;IPI00162790;P62717;P11249;Q3TSN0 xxxxx	3	15	9	20	10	15
P97351	RS3A_MOUSE - Rps3a 40S ribosomal protein S3a [REVIEWED] ENSMUSG00000028081;IPI00331345;P97351 xxxxx	2	15	8.5	13	17	15
Q9D0R2	SYTC_MOUSE - Tars Threonine--tRNA ligase, cytoplasmic [REVIEWED] ENSMUSG00000022241;IPI00468688;Q9D0R2;Q3TL42;Q7TMQ2;Q8BMI6;Q9CX03 xxxxx	4	0	2	14	16	15
P16045	LEG1_MOUSE - Lgals1 Galectin-1 [REVIEWED] ENSMUSG00000068220;IPI00229517;P16045;P05163;P11946;P17601;Q4FZH4;Q99M27;Q9D0X0 xxxxx	0	3	1.5	13	17	15
O09106	HDAC1_MOUSE - Hdac1 Histone deacetylase 1 [REVIEWED] ENSMUSG00000061062;ENSMUSG00000028800;IPI00114232;O09106;P97476 xxxxx	0	4	2	14	16	15
P97311	MCM6_MOUSE - Mcm6 DNA replication licensing factor MCM6 [REVIEWED] ENSMUSG00000026355;IPI00123881;P97311;Q80YQ7 xxxxx	0	3	1.5	10	20	15
E9Q137	E9Q137_MOUS - Tex264 Protein Tex264 [NOT_REVIEWED] ENSMUSG00000040813;IPI00349443;E9Q137 xxxxx	0	0	0	18	12	15
Q7TQI3	OTUB1_MOUSE - Otub1 Ubiquitin thioesterase OTUB1 [REVIEWED] ENSMUSG00000024767;IPI00154004;Q7TQI3;Q3ULV9;Q3V408;Q8C326;Q8R5F2 xxxxx	0	0	0	11	19	15
Q9CQT1	MTNA_MOUSE - Mri1 Methylthioribose-1-phosphate isomerase [REVIEWED] ENSMUSG00000004996;IPI00885509;Q9CQT1;Q8BXF6 xxxxx	0	0	0	7	23	15
Q8BNV1	TRM2A_MOUSE - Trmt2a tRNA (uracil-5-)-methyltransferase homolog A [REVIEWED] ENSMUSG00000022721;IPI00403912;Q8BNV1;P70221;P70222;Q78E15;Q80VN8 xxxxx	0	0	0	10	20	15
Q80UM3	NAA15_MOUSE - Naa15 N-alpha-acetyltransferase 15, NatA auxiliary subunit [REVIEWED] ENSMUSG00000063273;IPI00387212;Q80UM3;Q811Z9;Q9JID5 xxxxx	0	0	0	12	18	15
Q9JIF7	COPB_MOUSE - Copb1 Coatomer subunit beta [REVIEWED] ENSMUSG00000030754;IPI00120503;Q9JIF7;Q3T9Y4;Q3TT72;Q3U8G9;Q3UE02 xxxxx	0	0	0	16	14	15
Q8VBT0	TMX1_MOUSE - Tmx1 Thioredoxin-related transmembrane protein 1 [REVIEWED] ENSMUSG00000021072;IPI00121341;Q8VBT0;Q3UCI8;Q9CSD5 xxxxx	0	0	0	13	17	15
B9EJ54	B9EJ54_MOUS - Nup205 MCG21756, isoform CRA_b [NOT_REVIEWED] ENSMUSG00000038759;IPI00986163;B9EJ54 xxxxx	0	0	0	14	16	15
E9Q368	E9Q368_MOUS - Gm17296 Protein Gm17296 [NOT_REVIEWED] ENSMUSG00000090290;IPI00930778;E9Q368 xxxxx	0	0	0	10	20	15
E9Q2M9	E9Q2M9_MOUS - Wdfy4 Protein Wdfy4 [NOT_REVIEWED] ENSMUSG00000051506;IPI00969784;E9Q2M9 xxxxx	0	0	0	12	18	15
Q00612	G6PD1_MOUSE - G6pdx Glucose-6-phosphate 1-dehydrogenase X [REVIEWED] ENSMUSG00000031400;IPI00228385;Q00612 xxxxx	4	0	2	13	16	14.5
Q99K85	SERC_MOUSE - Psat1 Phosphoserine aminotransferase [REVIEWED] ENSMUSG00000024640;IPI00115620;Q99K85 xxxxx	2	3	2.5	17	12	14.5
Q8QZR5	ALAT1_MOUSE - Gpt Alanine aminotransferase 1 [REVIEWED] ENSMUSG00000022546;IPI00154045;Q8QZR5 xxxxx	0	0	0	17	12	14.5
Q9JHK5	PLEK_MOUSE - Plek Pleckstrin [REVIEWED] ENSMUSG00000020120;IPI00119551;Q9JHK5;Q9ERI9 xxxxx	0	0	0	7	22	14.5
Q8BQM4	HEAT3_MOUSE - Heatr3 HEAT repeat-containing protein 3 [REVIEWED] ENSMUSG00000031657;IPI00399686;Q8BQM4;Q8C731 xxxxx	0	0	0	6	23	14.5
Q9Z1R2	BAG6_MOUSE - Bag6 Large proline-rich protein BAG6 [REVIEWED] ENSMUSG00000024392;IPI00130381;Q9Z1R2;Q8SNA3 xxxxx	0	0	0	14	15	14.5
P09405	NUCL_MOUSE - Ncl Nucleolin [REVIEWED] ENSMUSG00000026234;IPI00317794;P09405;Q548M9;Q61991;Q8BQD8;Q99K50 xxxxx	15	82	48.5	7	21	14
P40124	CAP1_MOUSE - Cap1 Adenylyl cyclase-associated protein 1 [REVIEWED] ENSMUSG00000028656;IPI00137331;P40124;Q8BPT7 xxxxx	2	0	1	13	15	14
P38647	GRP75_MOUSE - Hspa9 Stress-70 protein, mitochondrial [REVIEWED] ENSMUSG00000024359;IPI00880839;P38647;Q7TSZ0;Q9CQ05 xxxxx	3	4	3.5	10	18	14
O89053	COR1A_MOUSE - Coro1a Coronin-1A [REVIEWED] ENSMUSG00000030707;IPI00323600;O89053;Q7TMU0;Q9R1Y8;Q9R288 xxxxx	2	0	1	16	12	14
Q61937	NPM_MOUSE - Npm1 Nucleophosmin [REVIEWED] ENSMUSG00000057113;IPI00127415;Q61937 xxxxx	0	13	6.5	10	18	14
P70288	HDAC2_MOUSE - Hdac2 Histone deacetylase 2 [REVIEWED] ENSMUSG00000019777;IPI00137668;P70288;B2RRP3 xxxxx	0	3	1.5	14	14	14
Q921M3	SF3B3_MOUSE - Sf3b3 Splicing factor 3B subunit 3 [REVIEWED] ENSMUSG00000033732;IPI00625759;Q921M3;Q3UGI3;Q6ZQL0;Q8BUD9;Q8K2J8 xxxxx	0	2	1	17	11	14
P61222	ABCE1_MOUSE - Abce1 ATP-binding cassette sub-family E member 1 [REVIEWED] ENSMUSG00000058355;IPI00322869;P61222;O88793;Q13181;Q13864;Q96AL0;Q96B10;Q99K66 xxxxx	0	0	0	15	13	14
P54071	IDHP_MOUSE - Idh2 Isocitrate dehydrogenase [NADP], mitochondrial [REVIEWED] ENSMUSG00000030541;IPI00318614;P54071;Q8C2R9;Q9EQK1 xxxxx	0	0	0	14	14	14
Q8R5K4	NOL6_MOUSE - Nol6 Nucleolar protein 6 [REVIEWED] ENSMUSG00000028430;IPI00353796;Q8R5K4;Q3TL75;Q3U1P8;Q6PAN8;Q8C6V4;Q8R5K3;Q8VCG0;Q8WTY7 xxxxx	0	0	0	17	11	14
Q99KK2	NEUA_MOUSE - Cmas N-acylneuraminate cytidylyltransferase [REVIEWED] ENSMUSG00000030282;IPI00551142;Q99KK2;O88719;Q8C330;Q8K2G7 xxxxx	0	0	0	19	9	14
P31750	AKT1_MOUSE - Akt1 RAC-alpha serine/threonine-protein kinase [REVIEWED] ENSMUSG00000001729;IPI00323969;P31750;Q62274;Q6GSA6 xxxxx	0	0	0	8	20	14
Q8CFI7	RPB2_MOUSE - Polr2b DNA-directed RNA polymerase II subunit RPB2 [REVIEWED] ENSMUSG00000029250;IPI00320034;Q8CFI7 xxxxx	0	0	0	13	15	14
P47857	K6PF_MOUSE - Pfkm 6-phosphofructokinase, muscle type [REVIEWED] ENSMUSG00000033065;IPI00331541;P47857;O35513;Q543L1;Q9JK94 xxxxx	0	0	0	14	14	14
Q80TM9	NISCH_MOUSE - Nisch Nischarin [REVIEWED] ENSMUSG00000021910;IPI00903427;Q80TM9;Q2YDV7;Q8C354;Q8C4X9;Q8CBH0;Q91XW6;Q99LG6;Q9EPW8;Q9WUM6 xxxxx	0	0	0	8	20	14
P61982	1433G_MOUSE - Ywhag 14-3-3 protein gamma [REVIEWED] ENSMUSG00000051391;IPI00230707;P61982;O70457;P35214;Q3UFD6;Q4FK44;Q9UDP2;Q9UN99 xxxxx	6	2	4	15	12	13.5
P20029	GRP78_MOUSE - Hspa5 78 kDa glucose-regulated protein [REVIEWED] ENSMUSG00000026864;IPI00319992;P20029;O35642;Q3UFF2;Q61630 xxxxx	10	3	6.5	10	17	13.5
P97310	MCM2_MOUSE - Mcm2 DNA replication licensing factor MCM2 [REVIEWED] ENSMUSG00000002870;IPI00323820;P97310;O08971;O89057;Q8C2R0 xxxxx	2	0	1	11	16	13.5
Q78PY7	SND1_MOUSE - Snd1 Staphylococcal nuclease domain-containing protein 1 [REVIEWED] ENSMUSG00000001424;IPI00123129;Q78PY7;Q3TT46;Q922L5;Q9R0S1 xxxxx	0	2	1	6	21	13.5
P62137	PP1A_MOUSE - Ppp1ca Serine/threonine-protein phosphatase PP1-alpha catalytic subunit [REVIEWED] ENSMUSG00000040385;IPI00130185;P62137;P08129;P20653;P22802;Q3U7G7;Q9Z1G2 xxxxx	0	0	0	10	17	13.5
Q3TBT3	TM173_MOUSE - Tmem173 Transmembrane protein 173 [REVIEWED] ENSMUSG00000024349;IPI00677447;Q3TBT3;A7YGY9;Q3TAV5;Q3TYP5;Q3TZY8;Q3UJW3;Q8C227;Q8C5Q3;Q8K393;Q9CZY7 xxxxx	0	0	0	11	16	13.5
Q8VDW0	DX39A_MOUSE - Ddx39a ATP-dependent RNA helicase DDX39A [REVIEWED] ENSMUSG00000005481;IPI00553461;Q8VDW0;Q3UJV4;Q8C2C2 xxxxx	0	0	0	12	15	13.5
J3QPE8	J3QPE8_MOUS - Uncharacterized protein [NOT_REVIEWED] ENSMUSG00000075053;;J3QPE8 xxxxx	0	0	0	18	9	13.5
Q91VR5	DDX1_MOUSE - Ddx1 ATP-dependent RNA helicase DDX1 [REVIEWED] ENSMUSG00000037149;IPI00127172;Q91VR5;Q3TU41 xxxxx	0	0	0	11	16	13.5
Q8VHE0	SEC63_MOUSE - Sec63 Translocation protein SEC63 homolog [REVIEWED] ENSMUSG00000019802;IPI00330857;Q8VHE0;E9QKG1;Q8VEB9 xxxxx	0	0	0	19	8	13.5
P49717	MCM4_MOUSE - Mcm4 DNA replication licensing factor MCM4 [REVIEWED] ENSMUSG00000022673;IPI00117016;P49717;O89056 xxxxx	0	0	0	13	14	13.5
Q8C3J5	DOCK2_MOUSE - Dock2 Dedicator of cytokinesis protein 2 [REVIEWED] ENSMUSG00000020143;IPI00117274;Q8C3J5;Q5SRI4;Q99M79 xxxxx	0	0	0	9	18	13.5
Q9WVA4	TAGL2_MOUSE - Tagln2 Transgelin-2 [REVIEWED] ENSMUSG00000026547;IPI00125778;Q9WVA4;Q3TIB8;Q6A0C6;Q78ZX2;Q91VU2 xxxxx	8	3	5.5	14	12	13
P62259	1433E_MOUSE - Ywhae 14-3-3 protein epsilon [REVIEWED] ENSMUSG00000020849;IPI00118384;P62259;P29360;P42655;Q63631 xxxxx	4	0	2	15	11	13
Q3TXS7	PSMD1_MOUSE - Psmd1 26S proteasome non-ATPase regulatory subunit 1 [REVIEWED] ENSMUSG00000026229;IPI00267295;Q3TXS7;B2RRP8 xxxxx	6	0	3	12	14	13
P16381	DDX3L_MOUSE - D1Pas1 Putative ATP-dependent RNA helicase Pl10 [REVIEWED] ENSMUSG00000039224;IPI00133708;P16381 xxxxx	4	0	2	0	26	13
Q9CZU6	CISY_MOUSE - Cs Citrate synthase, mitochondrial [REVIEWED] ENSMUSG00000005683;IPI00113141;Q9CZU6;Q3UDP3 xxxxx	2	0	1	12	14	13
Q8VEM8	MPCP_MOUSE - Slc25a3 Phosphate carrier protein, mitochondrial [REVIEWED] ENSMUSG00000061904;IPI00124771;Q8VEM8;Q542V7 xxxxx	0	3	1.5	15	11	13
Q9CZW4	ACSL3_MOUSE - Acsl3 Long-chain-fatty-acid--CoA ligase 3 [REVIEWED] ENSMUSG00000032883;IPI00169772;Q9CZW4;Q8K1J7 xxxxx	0	0	0	14	12	13
Q9QZE5	COPG1_MOUSE - Copg1 Coatomer subunit gamma-1 [REVIEWED] ENSMUSG00000030058;IPI00223437;Q9QZE5;Q3U9F4;Q8BP96;Q8R1A7;Q922C6 xxxxx	0	0	0	18	8	13
Q8CEC0	NUP88_MOUSE - Nup88 Nuclear pore complex protein Nup88 [REVIEWED] ENSMUSG00000040667;IPI00461121;Q8CEC0;Q80Z13;Q8K090 xxxxx	0	0	0	13	13	13
Q3UUQ7	PGAP1_MOUSE - Pgap1 GPI inositol-deacylase [REVIEWED] ENSMUSG00000073678;IPI00850413;Q3UUQ7;E9QKG7;Q8BQ77 xxxxx	0	0	0	9	17	13
Q8VI75	IPO4_MOUSE - Ipo4 Importin-4 [REVIEWED] ENSMUSG00000002319;IPI00128880;Q8VI75;Q3TBW0;Q99J52 xxxxx	0	0	0	12	14	13
Q923Z3	MTO1_MOUSE - Mto1 Protein MTO1 homolog, mitochondrial [REVIEWED] ENSMUSG00000032342;IPI00124893;Q923Z3;Q9D2Q5 xxxxx	0	0	0	9	17	13
Q80TQ2	CYLD_MOUSE - Cyld Ubiquitin carboxyl-terminal hydrolase CYLD [REVIEWED] ENSMUSG00000036712;IPI00875098;Q80TQ2;Q80VB3;Q8BXZ3;Q8BYL9;Q8CGB0 xxxxx	0	0	0	9	17	13
Q3UPL0	SC31A_MOUSE - Sec31a Protein transport protein Sec31A [REVIEWED] ENSMUSG00000035325;IPI00938457;Q3UPL0;Q3UYH3;Q6IQZ3;Q7TQJ7;Q811J4 xxxxx	0	0	0	8	18	13
P32067	LA_MOUSE - Ssb Lupus La protein homolog [REVIEWED] ENSMUSG00000068882;IPI00134300;P32067 xxxxx	0	0	0	2	24	13
P60330	ESPL1_MOUSE - Espl1 Separin [REVIEWED] ENSMUSG00000058290;IPI00459898;P60330;A6H6E3 xxxxx	0	0	0	11	15	13
Q9Z0N1	IF2G_MOUSE - Eif2s3x Eukaryotic translation initiation factor 2 subunit 3, X-linked [REVIEWED] ENSMUSG00000035150;IPI00230415;Q9Z0N1 xxxxx	3	2	2.5	17	8	12.5
Q9Z1R9	Q9Z1R9_MOUS - Prss1 Protease, serine, 1 (Trypsin 1) [NOT_REVIEWED] ENSMUSG00000062751;IPI00130391;Q9Z1R9 xxxxx	151	93	122	13	12	12.5
Q9JIK5	DDX21_MOUSE - Ddx21 Nucleolar RNA helicase 2 [REVIEWED] ENSMUSG00000020075;IPI00120691;Q9JIK5;Q3TVJ3;Q9WV45 xxxxx	5	3	4	9	16	12.5
Q9D964	GATM_MOUSE - Gatm Glycine amidinotransferase, mitochondrial [REVIEWED] ENSMUSG00000027199;IPI00112129;Q9D964;A2AK36;Q3U8U4;Q3UAM0;Q3UKD9;Q6IU01 xxxxx	0	0	0	15	10	12.5
P50247	SAHH_MOUSE - Ahcy Adenosylhomocysteinase [REVIEWED] ENSMUSG00000048087;ENSMUSG00000027597;IPI00230440;P50247;Q91WF1 xxxxx	0	0	0	13	12	12.5
Q8VCA8	SCRN2_MOUSE - Scrn2 Secernin-2 [REVIEWED] ENSMUSG00000020877;IPI00121931;Q8VCA8 xxxxx	0	0	0	10	15	12.5
Q8BK64	AHSA1_MOUSE - Ahsa1 Activator of 90 kDa heat shock protein ATPase homolog 1 [REVIEWED] ENSMUSG00000021037;IPI00153740;Q8BK64;Q8R3E6 xxxxx	0	0	0	6	19	12.5
P68254	1433T_MOUSE - Ywhaq 14-3-3 protein theta [REVIEWED] ENSMUSG00000076432;IPI00656269;P68254;P35216;Q3TW69;Q3UJN5;Q5SP76;Q5U423;Q66JR6 xxxxx	0	0	0	10	15	12.5
Q9DB90	SMG9_MOUSE - Smg9 Protein SMG9 [REVIEWED] ENSMUSG00000002210;IPI00831295;Q9DB90;Q3TTB9;Q8BYJ3 xxxxx	0	0	0	14	11	12.5
Q6P1F6	2ABA_MOUSE - Ppp2r2a Serine/threonine-protein phosphatase 2A 55 kDa regulatory subunit B alpha isoform [REVIEWED] ENSMUSG00000022052;IPI00667471;Q6P1F6 xxxxx	0	0	0	14	11	12.5
Q5U458	DJC11_MOUSE - Dnajc11 DnaJ homolog subfamily C member 11 [REVIEWED] ENSMUSG00000039768;IPI00226466;Q5U458;A2A8C9;Q8BP83;Q8C1Z4;Q8C6U5 xxxxx	0	0	0	17	8	12.5
Q8BUE4	AIFM2_MOUSE - Aifm2 Apoptosis-inducing factor 2 [REVIEWED] ENSMUSG00000020085;IPI00276157;Q8BUE4;Q8CHZ2 xxxxx	0	0	0	11	14	12.5
Q9D1Q6	ERP44_MOUSE - Erp44 Endoplasmic reticulum resident protein 44 [REVIEWED] ENSMUSG00000028343;IPI00134058;Q9D1Q6;Q3TVI1;Q6A045 xxxxx	0	0	0	11	14	12.5
Q9ER72	SYCC_MOUSE - Cars Cysteine--tRNA ligase, cytoplasmic [REVIEWED] ENSMUSG00000010755;IPI00410740;Q9ER72;O88303;Q8BP81;Q8CAY7;Q8CCE3;Q8K0S4;Q9ER68 xxxxx	0	0	0	12	13	12.5
Q6PIC6	AT1A3_MOUSE - Atp1a3 Sodium/potassium-transporting ATPase subunit alpha-3 [REVIEWED] ENSMUSG00000040907;IPI00122048;Q6PIC6 xxxxx	0	0	0	14	11	12.5
P70700	RPA2_MOUSE - Polr1b DNA-directed RNA polymerase I subunit RPA2 [REVIEWED] ENSMUSG00000027395;IPI00112769;P70700;Q3UMX7 xxxxx	0	0	0	15	10	12.5
D3Z2H9	D3Z2H9_MOUS - Tpm3-rs7 Uncharacterized protein [NOT_REVIEWED] ENSMUSG00000058126;IPI00474756;D3Z2H9 xxxxx	0	0	0	6	19	12.5
P43247	MSH2_MOUSE - Msh2 DNA mismatch repair protein Msh2 [REVIEWED] ENSMUSG00000024151;IPI00118158;P43247 xxxxx	0	0	0	10	15	12.5
G5E8J3	G5E8J3_MOUS - Wdr11 Bromodomain and WD repeat domain containing 2, isoform CRA_a [NOT_REVIEWED] ENSMUSG00000042055;;G5E8J3 xxxxx	0	0	0	12	13	12.5
Q3UJD6	UBP19_MOUSE - Usp19 Ubiquitin carboxyl-terminal hydrolase 19 [REVIEWED] ENSMUSG00000006676;IPI00457619;Q3UJD6;Q3TAC9;Q3TUE6;Q6P9T0;Q80TP5;Q80ZW5 xxxxx	0	0	0	13	12	12.5
E0CZ22	E0CZ22_MOUS - Heatr7a Protein Heatr7a [NOT_REVIEWED] ENSMUSG00000022558;IPI00918457;E0CZ22 xxxxx	0	0	0	12	13	12.5
Q5ND34	WDR81_MOUSE - Wdr81 WD repeat-containing protein 81 [REVIEWED] ENSMUSG00000045374;IPI00938479;Q5ND34;G5E8V0;Q3TA90;Q3TUS9;Q6KAR1 xxxxx	0	0	0	7	18	12.5
Q6ZQH8	NU188_MOUSE - Nup188 Nucleoporin NUP188 homolog [REVIEWED] ENSMUSG00000052533;IPI00420602;Q6ZQH8;Q4VA15;Q80UL4;Q8C7A1;Q8R3F1 xxxxx	0	0	0	15	10	12.5
P23116	EIF3A_MOUSE - Eif3a Eukaryotic translation initiation factor 3 subunit A [REVIEWED] ENSMUSG00000024991;IPI00129276;P23116;E9QQ50;Q60697;Q62162 xxxxx	0	0	0	7	18	12.5
A2AF47	DOC11_MOUSE - Dock11 Dedicator of cytokinesis protein 11 [REVIEWED] ENSMUSG00000031093;IPI00462949;A2AF47;Q5KTP7 xxxxx	0	0	0	7	18	12.5
P62242	RS8_MOUSE - Rps8 40S ribosomal protein S8 [REVIEWED] ENSMUSG00000047675;ENSMUSG00000070446;IPI00466820;P62242;P09058;Q8C2G6 xxxxx	29	38	33.5	12	12	12
O09167	RL21_MOUSE - Rpl21 60S ribosomal protein L21 [REVIEWED] ENSMUSG00000066443;ENSMUSG00000068014;ENSMUSG00000068397;ENSMUSG00000072901;ENSMUSG00000041453;IPI00555045;O09167 xxxxx	15	19	17	8	16	12
P61205	ARF3_MOUSE - Arf3 ADP-ribosylation factor 3 [REVIEWED] ENSMUSG00000051853;IPI00221614;P61205;P16587 xxxxx	0	0	0	12	12	12
P84078	ARF1_MOUSE - Arf1 ADP-ribosylation factor 1 [REVIEWED] ENSMUSG00000048076;IPI00221613;P84078;P10947;P32889;Q3THZ2;Q3U849;Q3UDG1;Q3UF76 xxxxx	0	0	0	12	12	12
Q9WV32	ARC1B_MOUSE - Arpc1b Actin-related protein 2/3 complex subunit 1B [REVIEWED] ENSMUSG00000029622;IPI00125143;Q9WV32;Q9CRC4 xxxxx	0	0	0	7	17	12
P60229	EIF3E_MOUSE - Eif3e Eukaryotic translation initiation factor 3 subunit E [REVIEWED] ENSMUSG00000022336;IPI00132250;P60229;O43902;Q64058;Q64059;Q64252 xxxxx	0	0	0	12	12	12
Q9WVJ2	PSD13_MOUSE - Psmd13 26S proteasome non-ATPase regulatory subunit 13 [REVIEWED] ENSMUSG00000025487;IPI00126048;Q9WVJ2;Q3TB19;Q3TR74;Q542R0 xxxxx	0	0	0	14	10	12
Q9DBL9	ABHD5_MOUSE - Abhd5 1-acylglycerol-3-phosphate O-acyltransferase ABHD5 [REVIEWED] ENSMUSG00000032540;IPI00623458;Q9DBL9;Q9CTY3 xxxxx	0	0	0	9	15	12
Q9WV54	ASAH1_MOUSE - Asah1 Acid ceramidase [REVIEWED] ENSMUSG00000031591;IPI00125266;Q9WV54 xxxxx	0	0	0	9	15	12
P35123	UBP4_MOUSE - Usp4 Ubiquitin carboxyl-terminal hydrolase 4 [REVIEWED] ENSMUSG00000032612;IPI00115701;P35123;O54704;Q8BTL9 xxxxx	0	0	0	11	13	12
Q8K0D5	EFGM_MOUSE - Gfm1 Elongation factor G, mitochondrial [REVIEWED] ENSMUSG00000027774;IPI00230283;Q8K0D5;Q921D6;Q924I0 xxxxx	0	0	0	15	9	12
P50544	ACADV_MOUSE - Acadvl Very long-chain specific acyl-CoA dehydrogenase, mitochondrial [REVIEWED] ENSMUSG00000018574;IPI00119203;P50544;O35289;O55133 xxxxx	0	0	0	8	16	12
Q3U1J4	DDB1_MOUSE - Ddb1 DNA damage-binding protein 1 [REVIEWED] ENSMUSG00000024740;IPI00316740;Q3U1J4;Q3U4D0;Q3U8G3;Q3UJC4;Q99LV3;Q9QYK0;Q9WV39 xxxxx	0	0	0	12	12	12
Q6PGG2	GMIP_MOUSE - Gmip GEM-interacting protein [REVIEWED] ENSMUSG00000036246;IPI00554841;Q6PGG2;Q6P9S3 xxxxx	0	0	0	8	16	12
Q8K284	TF3C1_MOUSE - Gtf3c1 General transcription factor 3C polypeptide 1 [REVIEWED] ENSMUSG00000032777;IPI00416204;Q8K284;Q8CAL9 xxxxx	0	0	0	14	10	12
P47911	RL6_MOUSE - Rpl6 60S ribosomal protein L6 [REVIEWED] ENSMUSG00000029614;IPI00313222;P47911;Q6P5I2;Q925C3 xxxxx	18	29	23.5	5	18	11.5
P62918	RL8_MOUSE - Rpl8 60S ribosomal protein L8 [REVIEWED] ENSMUSG00000003970;IPI00137787;P62918;P25120;Q3V288 xxxxx	11	6	8.5	6	17	11.5
P62827	RAN_MOUSE - Ran GTP-binding nuclear protein Ran [REVIEWED] ENSMUSG00000029430;IPI00134621;P62827;P17080;P28746;P28747;Q3U954;Q811M2;Q86V08;Q9CSP3;Q9CWI7;Q9CZA2;Q9UDJ5;Q9UEU9 xxxxx	2	5	3.5	10	13	11.5
Q501J6	DDX17_MOUSE - Ddx17 Probable ATP-dependent RNA helicase DDX17 [REVIEWED] ENSMUSG00000055065;IPI00405364;Q501J6;Q6P5G1;Q8BIN2 xxxxx	3	0	1.5	14	9	11.5
Q9WUM4	COR1C_MOUSE - Coro1c Coronin-1C [REVIEWED] ENSMUSG00000004530;IPI00124820;Q9WUM4;Q8VCQ5 xxxxx	3	3	3	6	17	11.5
Q60864	STIP1_MOUSE - Stip1 Stress-induced-phosphoprotein 1 [REVIEWED] ENSMUSG00000024966;IPI00121514;Q60864;Q3TT16;Q8BPH3;Q99L66 xxxxx	2	0	1	9	14	11.5
J3KMQ2	J3KMQ2_MOUS - Uncharacterized protein [NOT_REVIEWED] ENSMUSG00000039684;;J3KMQ2 xxxxx	2	0	1	0	23	11.5
P61161	ARP2_MOUSE - Actr2 Actin-related protein 2 [REVIEWED] ENSMUSG00000020152;IPI00177038;P61161;O15142;Q6PI31 xxxxx	0	3	1.5	12	11	11.5
P16110	LEG3_MOUSE - Lgals3 Galectin-3 [REVIEWED] ENSMUSG00000050335;IPI00131259;P16110 xxxxx	0	4	2	11	12	11.5
P68037	UB2L3_MOUSE - Ube2l3 Ubiquitin-conjugating enzyme E2 L3 [REVIEWED] ENSMUSG00000038965;IPI00128760;P68037;P51966;P70653;Q9HAV1 xxxxx	0	0	0	14	9	11.5
P62141	PP1B_MOUSE - Ppp1cb Serine/threonine-protein phosphatase PP1-beta catalytic subunit [REVIEWED] ENSMUSG00000014956;IPI00311873;P62141;P37140;Q3TBE5;Q3TL90;Q542E7;Q8C285;Q9DBY2 xxxxx	0	0	0	9	14	11.5
Q3TYX3	SMYD5_MOUSE - Smyd5 SET and MYND domain-containing protein 5 [REVIEWED] ENSMUSG00000033706;IPI00475299;Q3TYX3;Q3TRB2;Q91YL6 xxxxx	0	0	0	17	6	11.5
Q8BTZ4	APC5_MOUSE - Anapc5 Anaphase-promoting complex subunit 5 [REVIEWED] ENSMUSG00000029472;IPI00380356;Q8BTZ4;Q3TGA7;Q80UJ6;Q80W43;Q8BWW7;Q8C0F7;Q9CRX0;Q9CSL1;Q9JJB8 xxxxx	0	0	0	15	8	11.5
O35855	BCAT2_MOUSE - Bcat2 Branched-chain-amino-acid aminotransferase, mitochondrial [REVIEWED] ENSMUSG00000030826;IPI00122442;O35855;Q8VD03 xxxxx	0	0	0	6	17	11.5
Q9DC23	DJC10_MOUSE - Dnajc10 DnaJ homolog subfamily C member 10 [REVIEWED] ENSMUSG00000027006;IPI00844664;Q9DC23;A2ASA2;Q71S84;Q8CH78;Q8CIB0;Q99LV4 xxxxx	0	0	0	16	7	11.5
P58681	TLR7_MOUSE - Tlr7 Toll-like receptor 7 [REVIEWED] ENSMUSG00000044583;IPI00122181;P58681;Q923I1 xxxxx	0	0	0	11	12	11.5
Q9QUN7	TLR2_MOUSE - Tlr2 Toll-like receptor 2 [REVIEWED] ENSMUSG00000027995;IPI00131898;Q9QUN7;Q3U400;Q9DBC4 xxxxx	0	0	0	11	12	11.5
Q61210	ARHG1_MOUSE - Arhgef1 Rho guanine nucleotide exchange factor 1 [REVIEWED] ENSMUSG00000040940;IPI00652900;Q61210;O89074;Q3T9Q7;Q80YE8;Q80YE9;Q91VL3 xxxxx	0	0	0	16	7	11.5
Q9CZM2	RL15_MOUSE - Rpl15 60S ribosomal protein L15 [REVIEWED] ENSMUSG00000012405;ENSMUSG00000066834;IPI00273803;Q9CZM2;Q9CWI5 xxxxx	0	16	8	8	14	11
P63158	HMGB1_MOUSE - Hmgb1 High mobility group protein B1 [REVIEWED] ENSMUSG00000066551;ENSMUSG00000057024;IPI00420261;P63158;P07155;P27109;P27428 xxxxx	0	4	2	13	9	11
P85094	ISC2A_MOUSE - Isoc2a Isochorismatase domain-containing protein 2A, mitochondrial [REVIEWED] ENSMUSG00000086784;IPI00757372;P85094 xxxxx	0	0	0	12	10	11
O54984	ASNA_MOUSE - Asna1 ATPase Asna1 [REVIEWED] ENSMUSG00000052456;IPI00624501;O54984;Q3TAQ4 xxxxx	0	0	0	9	13	11
O35593	PSDE_MOUSE - Psmd14 26S proteasome non-ATPase regulatory subunit 14 [REVIEWED] ENSMUSG00000026914;IPI00113262;O35593;Q3UB50;Q9CZY6 xxxxx	0	0	0	14	8	11
P23591	FCL_MOUSE - Tsta3 GDP-L-fucose synthase [REVIEWED] ENSMUSG00000022570;IPI00133690;P23591 xxxxx	0	0	0	17	5	11
P08752	GNAI2_MOUSE - Gnai2 Guanine nucleotide-binding protein G(i) subunit alpha-2 [REVIEWED] ENSMUSG00000032562;IPI00228617;P08752;Q3TXK7;Q6P1C0 xxxxx	0	0	0	14	8	11
Q9WUA2	SYFB_MOUSE - Farsb Phenylalanine--tRNA ligase beta subunit [REVIEWED] ENSMUSG00000026245;IPI00322828;Q9WUA2;Q9CWZ8 xxxxx	0	0	0	14	8	11
P45376	ALDR_MOUSE - Akr1b1 Aldose reductase [REVIEWED] ENSMUSG00000071414;ENSMUSG00000001642;IPI00223757;P45376;O70130;Q99KC9 xxxxx	0	0	0	8	14	11
P62880	GBB2_MOUSE - Gnb2 Guanine nucleotide-binding protein G(I)/G(S)/G(T) subunit beta-2 [REVIEWED] ENSMUSG00000029713;IPI00162780;P62880;P11016;P54312 xxxxx	0	0	0	7	15	11
Q80Y81	RNZ2_MOUSE - Elac2 Zinc phosphodiesterase ELAC protein 2 [REVIEWED] ENSMUSG00000020549;IPI00400402;Q80Y81;B1ATP6;Q99MF0;Q99MF1;Q9CTA2;Q9D1A8;Q9EPZ2 xxxxx	0	0	0	14	8	11
Q69ZN7	MYOF_MOUSE - Myof Myoferlin [REVIEWED] ENSMUSG00000048612;IPI00989268;Q69ZN7;Q7TMG0;Q80V33;Q8BU64;Q8BU70;Q8BUC1;Q8BVY6;Q8C0D1;Q8R3B4 xxxxx	0	0	0	5	17	11
P62814	VATB2_MOUSE - Atp6v1b2 V-type proton ATPase subunit B, brain isoform [REVIEWED] ENSMUSG00000006273;IPI00119113;P62814;O09045;P50517;Q3TG74;Q3TL62;Q3TVK6;Q3TWR0;Q3U791;Q3U7C8;Q3U9Z0;Q3UAW7 xxxxx	4	0	2	8	13	10.5
P63330	PP2AA_MOUSE - Ppp2ca Serine/threonine-protein phosphatase 2A catalytic subunit alpha isoform [REVIEWED] ENSMUSG00000020349;IPI00120374;P63330;O88591;P13353;Q5SNY5 xxxxx	2	0	1	9	12	10.5
E9PZF0	E9PZF0_MOUS - Gm20390 Nucleoside diphosphate kinase A [NOT_REVIEWED] ENSMUSG00000091228;IPI00990246;E9PZF0 xxxxx	0	2	1	10	11	10.5
O70194	EIF3D_MOUSE - Eif3d Eukaryotic translation initiation factor 3 subunit D [REVIEWED] ENSMUSG00000016554;IPI00762774;O70194;Q8BLH0;Q8BWW1 xxxxx	0	3	1.5	6	15	10.5
Q9WVQ5	MTNB_MOUSE - Apip Probable methylthioribulose-1-phosphate dehydratase [REVIEWED] ENSMUSG00000010911;IPI00330933;Q9WVQ5;Q8BP46 xxxxx	0	0	0	9	12	10.5
P60122	RUVB1_MOUSE - Ruvbl1 RuvB-like 1 [REVIEWED] ENSMUSG00000030079;IPI00133985;P60122;O35753 xxxxx	0	0	0	10	11	10.5
Q9DCA5	BRX1_MOUSE - Brix1 Ribosome biogenesis protein BRX1 homolog [REVIEWED] ENSMUSG00000022247;IPI00130436;Q9DCA5;Q3THD3;Q91YS6 xxxxx	0	0	0	11	10	10.5
Q8R050	ERF3A_MOUSE - Gspt1 Eukaryotic peptide chain release factor GTP-binding subunit ERF3A [REVIEWED] ENSMUSG00000062203;IPI00911165;Q8R050;E9QK49;G3UWC0;O88179;Q8K2E1 xxxxx	0	0	0	10	11	10.5
O35643	AP1B1_MOUSE - Ap1b1 AP-1 complex subunit beta-1 [REVIEWED] ENSMUSG00000009090;IPI00346965;O35643;Q3TXG4;Q922E2 xxxxx	0	0	0	12	9	10.5
Q8K1B8	URP2_MOUSE - Fermt3 Fermitin family homolog 3 [REVIEWED] ENSMUSG00000024965;IPI00169731;Q8K1B8 xxxxx	0	0	0	7	14	10.5
Q61263	SOAT1_MOUSE - Soat1 Sterol O-acyltransferase 1 [REVIEWED] ENSMUSG00000026600;IPI00278153;Q61263;Q5XK32;Q64180 xxxxx	0	0	0	9	12	10.5
Q8BWZ3	NAA25_MOUSE - Naa25 N-alpha-acetyltransferase 25, NatB auxiliary subunit [REVIEWED] ENSMUSG00000042719;IPI00853658;Q8BWZ3;A1A4B7;Q3KQI7;Q3TJC6;Q7TMM2 xxxxx	0	0	0	14	7	10.5
A2AWP8	ARGAL_MOUSE - Arhgef10l Rho guanine nucleotide exchange factor 10-like protein [REVIEWED] ENSMUSG00000040964;IPI00649713;A2AWP8;A2AWP5;A2AWP9;A2AWQ0;A2AWQ1;Q6PCQ2;Q6ZPL3;Q8C1A1;Q8VDH5 xxxxx	0	0	0	7	14	10.5
O35134	RPA1_MOUSE - Polr1a DNA-directed RNA polymerase I subunit RPA1 [REVIEWED] ENSMUSG00000049553;IPI00313726;O35134;Q7TSA9 xxxxx	0	0	0	8	13	10.5
P62281	RS11_MOUSE - Rps11 40S ribosomal protein S11 [REVIEWED] ENSMUSG00000003429;IPI00762542;P62281;P04643 xxxxx	12	23	17.5	5	15	10
P26443	DHE3_MOUSE - Glud1 Glutamate dehydrogenase 1, mitochondrial [REVIEWED] ENSMUSG00000021794;IPI00114209;P26443;Q8C273 xxxxx	4	4	4	8	12	10
P20152	VIME_MOUSE - Vim Vimentin [REVIEWED] ENSMUSG00000026728;IPI00227299;P20152;O08704;Q8CCH1 xxxxx	0	5	2.5	0	20	10
O88569	ROA2_MOUSE - Hnrnpa2b1 Heterogeneous nuclear ribonucleoproteins A2/B1 [REVIEWED] ENSMUSG00000004980;IPI00828488;O88569;B9EJ02;Q3UVJ5;Q6PCV9;Q8C2A0;Q8CJ71;Q91ZR9;Q9R204 xxxxx	0	7	3.5	3	17	10
P50580	PA2G4_MOUSE - Pa2g4 Proliferation-associated protein 2G4 [REVIEWED] ENSMUSG00000025364;IPI00119305;P50580 xxxxx	0	2	1	10	10	10
Q62426	CYTB_MOUSE - Cstb Cystatin-B [REVIEWED] ENSMUSG00000005054;IPI00125931;Q62426;Q3UAW2 xxxxx	0	0	0	13	7	10
Q80XC2	TRM61_MOUSE - Trmt61a tRNA (adenine(58)-N(1))-methyltransferase catalytic subunit TRMT61A [REVIEWED] ENSMUSG00000060950;IPI00330705;Q80XC2;Q8BMD4;Q8BX33 xxxxx	0	0	0	14	6	10
Q923X4	GLRX2_MOUSE - Glrx2 Glutaredoxin-2, mitochondrial [REVIEWED] ENSMUSG00000018196;IPI00649425;Q923X4;Q9DAG8;Q9JHY6 xxxxx	0	0	0	13	7	10
Q8VCG3	WDR74_MOUSE - Wdr74 WD repeat-containing protein 74 [REVIEWED] ENSMUSG00000042729;IPI00122120;Q8VCG3 xxxxx	0	0	0	11	9	10
P29758	OAT_MOUSE - Oat Ornithine aminotransferase, mitochondrial [REVIEWED] ENSMUSG00000030934;IPI00129178;P29758 xxxxx	0	0	0	11	9	10
Q9CR25	DPH2_MOUSE - Dph2 Diphthamide biosynthesis protein 2 [REVIEWED] ENSMUSG00000028540;IPI00387393;Q9CR25;Q8K0L8 xxxxx	0	0	0	10	10	10
Q9WVM3	APC7_MOUSE - Anapc7 Anaphase-promoting complex subunit 7 [REVIEWED] ENSMUSG00000029466;IPI00331074;Q9WVM3;Q3UBM7;Q8BSR2;Q91W13 xxxxx	0	0	0	15	5	10
P58742	AAAS_MOUSE - Aaas Aladin [REVIEWED] ENSMUSG00000036678;IPI00311509;P58742;Q544M6 xxxxx	0	0	0	13	7	10
Q499X9	SYMM_MOUSE - Mars2 Methionine--tRNA ligase, mitochondrial [REVIEWED] ENSMUSG00000046994;IPI00226952;Q499X9;Q3T9W7;Q8BWR9;Q8BXY1 xxxxx	0	0	0	9	11	10
Q8CJG0	AGO2_MOUSE - Eif2c2 Protein argonaute-2 [REVIEWED] ENSMUSG00000036698;IPI00229988;Q8CJG0;A1A563;Q4VAB3;Q571J6 xxxxx	0	0	0	10	10	10
Q8C4J7	TBL3_MOUSE - Tbl3 Transducin beta-like protein 3 [REVIEWED] ENSMUSG00000040688;IPI00124057;Q8C4J7;Q3TNP3;Q3UDS9;Q8VE90 xxxxx	0	0	0	12	8	10
Q9Z2G0	FEM1B_MOUSE - Fem1b Protein fem-1 homolog B [REVIEWED] ENSMUSG00000032244;IPI00469092;Q9Z2G0;Q3TV57;Q3ULQ3;Q3V148;Q80U13;Q99NC9;Q9QZL3 xxxxx	0	0	0	12	8	10
F8WGW3	F8WGW3_MOUS - Srbd1 S1 RNA-binding domain-containing protein 1 [NOT_REVIEWED] ENSMUSG00000024135;IPI00229791;F8WGW3 xxxxx	0	0	0	12	8	10
Q7TNP2	2AAB_MOUSE - Ppp2r1b Serine/threonine-protein phosphatase 2A 65 kDa regulatory subunit A beta isoform [REVIEWED] ENSMUSG00000032058;IPI00655135;Q7TNP2;E9QNJ1 xxxxx	0	0	0	10	10	10
P46664	PURA2_MOUSE - Adss Adenylosuccinate synthetase isozyme 2 [REVIEWED] ENSMUSG00000015961;IPI00135969;P46664;Q9CQL9 xxxxx	0	0	0	6	14	10
Q9DBD5	PELP1_MOUSE - Pelp1 Proline-, glutamic acid- and leucine-rich protein 1 [REVIEWED] ENSMUSG00000018921;IPI00321597;Q9DBD5;Q5F2E2;Q6PEM0;Q91YM9 xxxxx	0	0	0	10	10	10
Q64514	TPP2_MOUSE - Tpp2 Tripeptidyl-peptidase 2 [REVIEWED] ENSMUSG00000041763;IPI00469194;Q64514;Q5D072 xxxxx	0	0	0	10	10	10
Q60766	IRGM1_MOUSE - Irgm1 Immunity-related GTPase family M protein 1 [REVIEWED] ENSMUSG00000046879;IPI00889294;Q60766;Q3TJ73 xxxxx	0	0	0	9	11	10
Q91ZW3	SMCA5_MOUSE - Smarca5 SWI/SNF-related matrix-associated actin-dependent regulator of chromatin subfamily A member 5 [REVIEWED] ENSMUSG00000031715;IPI00396739;Q91ZW3;Q8C791;Q8CA22;Q8VDG1;Q925M9 xxxxx	0	0	0	10	10	10
Q99ME2	WDR6_MOUSE - Wdr6 WD repeat-containing protein 6 [REVIEWED] ENSMUSG00000066357;IPI00117632;Q99ME2 xxxxx	0	0	0	10	10	10
Q6NZJ6	IF4G1_MOUSE - Eif4g1 Eukaryotic translation initiation factor 4 gamma 1 [REVIEWED] ENSMUSG00000045983;IPI00515195;Q6NZJ6;Q6NZN8;Q8BW99 xxxxx	0	0	0	11	9	10
P19157	GSTP1_MOUSE - Gstp1 Glutathione S-transferase P 1 [REVIEWED] ENSMUSG00000060803;IPI00555023;P19157;Q8BNY4 xxxxx	2	0	1	13	6	9.5
P19253	RL13A_MOUSE - Rpl13a 60S ribosomal protein L13a [REVIEWED] ENSMUSG00000074129;ENSMUSG00000003426;IPI00223217;P19253 xxxxx	11	30	20.5	4	15	9.5
P84104	SRSF3_MOUSE - Srsf3 Serine/arginine-rich splicing factor 3 [REVIEWED] ENSMUSG00000071172;IPI00221826;P84104;O08831;P23152;Q564E9 xxxxx	0	3	1.5	8	11	9.5
P06745	G6PI_MOUSE - Gpi Glucose-6-phosphate isomerase [REVIEWED] ENSMUSG00000036427;IPI00228633;P06745;O89062;Q3TEE7;Q3TW50;Q3UUX1;Q3UY84;Q3UZJ1;Q5RJI3;Q8C675;Q9JM07 xxxxx	0	2	1	11	8	9.5
Q62348	TSN_MOUSE - Tsn Translin [REVIEWED] ENSMUSG00000026374;IPI00124684;Q62348 xxxxx	0	0	0	11	8	9.5
P28658	ATX10_MOUSE - Atxn10 Ataxin-10 [REVIEWED] ENSMUSG00000016541;IPI00123202;P28658;Q543S3;Q99LP5;Q9D1I1 xxxxx	0	0	0	10	9	9.5
Q9EP82	WDR4_MOUSE - Wdr4 tRNA (guanine-N(7)-)-methyltransferase subunit WDR4 [REVIEWED] ENSMUSG00000024037;IPI00985611;Q9EP82;Q80V01 xxxxx	0	0	0	11	8	9.5
P13439	UMPS_MOUSE - Umps Uridine 5'-monophosphate synthase [REVIEWED] ENSMUSG00000022814;IPI00121552;P13439;Q99L26 xxxxx	0	0	0	10	9	9.5
Q9Z1N5	DX39B_MOUSE - Ddx39b Spliceosome RNA helicase Ddx39b [REVIEWED] ENSMUSG00000019432;IPI00409462;Q9Z1N5;Q8HW97 xxxxx	0	0	0	9	10	9.5
Q61749	EI2BD_MOUSE - Eif2b4 Translation initiation factor eIF-2B subunit delta [REVIEWED] ENSMUSG00000029145;IPI00221819;Q61749;Q3TYW7;Q61748;Q8VC35 xxxxx	0	0	0	13	6	9.5
Q8CGA0	PPM1F_MOUSE - Ppm1f Protein phosphatase 1F [REVIEWED] ENSMUSG00000026181;IPI00275512;Q8CGA0 xxxxx	0	0	0	10	9	9.5
Q3UYV9	NCBP1_MOUSE - Ncbp1 Nuclear cap-binding protein subunit 1 [REVIEWED] ENSMUSG00000028330;IPI00458056;Q3UYV9;B1AWH4;Q3TEM1;Q7TNE8 xxxxx	0	0	0	12	7	9.5
O88342	WDR1_MOUSE - Wdr1 WD repeat-containing protein 1 [REVIEWED] ENSMUSG00000005103;IPI00314748;O88342 xxxxx	0	0	0	8	11	9.5
P56477	IRF5_MOUSE - Irf5 Interferon regulatory factor 5 [REVIEWED] ENSMUSG00000029771;IPI00113787;P56477 xxxxx	0	0	0	9	10	9.5
Q8BHN3	GANAB_MOUSE - Ganab Neutral alpha-glucosidase AB [REVIEWED] ENSMUSG00000071650;IPI00421253;Q8BHN3;O08794;Q149A6;Q80U81;Q9CS53 xxxxx	0	0	0	12	7	9.5
Q6ZQL4	WDR43_MOUSE - Wdr43 WD repeat-containing protein 43 [REVIEWED] ENSMUSG00000041057;IPI00938465;Q6ZQL4;Q3U895 xxxxx	0	0	0	11	8	9.5
Q61333	TNAP2_MOUSE - Tnfaip2 Tumor necrosis factor alpha-induced protein 2 [REVIEWED] ENSMUSG00000021281;IPI00119978;Q61333;Q3T9B0;Q3TCH9;Q922G1 xxxxx	0	0	0	8	11	9.5
Q9Z0H1	WDR46_MOUSE - Wdr46 WD repeat-containing protein 46 [REVIEWED] ENSMUSG00000024312;IPI00129141;Q9Z0H1 xxxxx	0	0	0	13	6	9.5
Q8R1F1	NIBL1_MOUSE - Fam129b Niban-like protein 1 [REVIEWED] ENSMUSG00000026796;IPI00330695;Q8R1F1;Q3TCV6;Q3U8I3;Q3UC84;Q3UDW4;Q3UIE4;Q543S7;Q8BQ71;Q8CC78 xxxxx	0	0	0	7	12	9.5
P54276	MSH6_MOUSE - Msh6 DNA mismatch repair protein Msh6 [REVIEWED] ENSMUSG00000005370;IPI00323790;P54276;O54710;Q6GTK8 xxxxx	0	0	0	10	9	9.5
Q8VI93	OAS3_MOUSE - Oas3 2'-5'-oligoadenylate synthase 3 [REVIEWED] ENSMUSG00000032661;IPI00463103;Q8VI93;B9EIU4;Q8K4D2 xxxxx	0	0	0	5	14	9.5
Q9Z1T1	AP3B1_MOUSE - Ap3b1 AP-3 complex subunit beta-1 [REVIEWED] ENSMUSG00000021686;IPI00130444;Q9Z1T1;E9QQ08;Q91YR4 xxxxx	0	0	0	8	11	9.5
E9PZJ8	ASCC3_MOUSE - Ascc3 Activating signal cointegrator 1 complex subunit 3 [REVIEWED] ENSMUSG00000038774;IPI00553687;E9PZJ8;Q6PB36;Q8C1G1;Q8C707;Q8K292 xxxxx	0	0	0	11	8	9.5
E9PU96	E9PU96_MOUS - Urb1 Nucleolar pre-ribosomal-associated protein 1 [NOT_REVIEWED] ENSMUSG00000039929;IPI00668766;E9PU96 xxxxx	0	0	0	11	8	9.5
Q64430	ATP7A_MOUSE - Atp7a Copper-transporting ATPase 1 [REVIEWED] ENSMUSG00000033792;IPI00331044;Q64430;A2AG69;O35101;P97422;Q64431 xxxxx	0	0	0	8	11	9.5
Q8C147	DOCK8_MOUSE - Dock8 Dedicator of cytokinesis protein 8 [REVIEWED] ENSMUSG00000052085;IPI00475383;Q8C147;Q6KAM7;Q6PIS0;Q7TMQ5;Q8CAP6;Q8K105;Q9DBQ2 xxxxx	0	0	0	9	10	9.5
Q62388	ATM_MOUSE - Atm Serine-protein kinase ATM [REVIEWED] ENSMUSG00000034218;IPI00124810;Q62388;E9QNY7 xxxxx	0	0	0	11	8	9.5
E9PZP8	E9PZP8_MOUS - Herc1 Protein Herc1 [NOT_REVIEWED] ENSMUSG00000038664;IPI00676574;E9PZP8 xxxxx	0	0	0	5	14	9.5
Q99PL5	RRBP1_MOUSE - Rrbp1 Ribosome-binding protein 1 [REVIEWED] ENSMUSG00000027422;IPI00986807;Q99PL5;A2AVJ8;Q99PK5;Q99PK6;Q99PK7;Q99PK8;Q99PK9;Q99PL0;Q99PL1;Q99PL2;Q99PL3;Q99PL4;Q9CS20 xxxxx	0	0	0	2	17	9.5
